# Supplementary material for: Transcriptomic and Physiological Responses Reveal a Time-Associated Multi-Organ Injury Pattern in European Perch (Perca fluviatilis) Under Acute Alkaline Stress
Source: Animals (Basel). 2025 Dec 16;15(24):3621. doi: 10.3390/ani15243621 (PMC12729543; doi:10.3390/ani15243621)
Supplement: Supplementary file 1 [file animals-15-03621-s001.zip]

Archive with 2 entries (2 files):
- Supplementary Material S1.pdf
- Supplementary Material S2. Gene expression data of differentially expressed genes under acute alkaline stress..xlsx
