# Supplementary material for: Transcriptomic and Physiological Responses Reveal a Time-Associated Multi-Organ Injury Pattern in European Perch (Perca fluviatilis) Under Acute Alkaline Stress
Source: Animals (Basel). 2025 Dec 16;15(24):3621. doi: 10.3390/ani15243621 (PMC12729543; doi:10.3390/ani15243621)
Supplement: Supplementary file 1 [file animals-15-03621-s001.zip › Supplementary Material S2. Gene expression data of differentially expressed genes under acute alkaline stress..xlsx]

## Sheet: Liver.DEG.final
ID	L_rep1_Count	L_rep2_Count	L_rep3_Count	JL_rep1_Count	JL_rep2_Count	JL_rep3_Count	L_rep1_FPKM	L_rep2_FPKM	L_rep3_FPKM	JL_rep1_FPKM	JL_rep2_FPKM	JL_rep3_FPKM	pValue	FDR	log2FC	regulated
LOC120547697	1	0	0	208	1870	16	0.0172401	0	0	5.24924	44.9429	0.395683	1.47664876178626e-06	1.37515515675081e-05	10.9922	up
stard5	0	0	0	93	35	38	0	0	0	0.19019	0.0681645	0.0761519	2.37881839630995e-09	4.39350481463727e-08	8.26154	up
aldh18a1	0	0	0	39	115	9	0	0	0	0.0908493	0.255118	0.0205444	1.1051424479165e-07	1.37139026014945e-06	8.26113	up
LOC120551105	46	40	14	6124	11819	8386	1.1921	1.10379	0.464785	232.318	426.987	311.743	4.40503022631828e-76	2.91260598564164e-72	8.11074	up
LOC120561015	0	0	0	59	73	2	0	0	0	0.10565	0.124488	0.00350946	2.12347618731745e-06	1.89863753218972e-05	7.97549	up
LOC120568902	7	0	1	969	125	655	0.0222411	0	0.0040703	4.50686	0.553664	2.98528	4.96462227599873e-18	4.49672362861693e-16	7.89006	up
LOC120551108	266	212	116	26740	48796	40872	6.92291	5.8751	3.86754	1018.73	1770.39	1525.88	7.07437688494915e-99	9.35515599265676e-95	7.67908	up
LOC120549423	6	0	1	1109	2	60	0.0768868	0	0.0164161	20.8029	0.0357281	1.10291	0.000692715	0.00290624	7.58055	up
LOC120570170	0	4	0	251	482	2	0	0.0276905	0	2.38872	4.36843	0.0186516	0.00175139	0.00642096	7.50068	up
LOC120553379	0	6	0	168	700	195	0	0.0660028	0	2.54063	10.0813	2.88975	1.71158405173978e-05	0.000118131	7.44169	up
LOC120561920	97	288	487	4128	137741	11621	0.488112	1.54317	3.1394	30.4074	966.251	83.8837	7.2306965717869e-08	9.40436219454186e-07	7.42467	up
LOC120563133	136	256	726	3533	180182	13218	4.12578	8.26951	28.2146	156.893	7620.05	575.201	5.22237117724782e-07	5.494084045181e-06	7.42361	up
higd1a	9	7	9	1723	534	752	0.0866915	0.0717967	0.111057	24.2947	7.17058	10.3905	5.52184643877813e-35	3.84320512138958e-32	6.94002	up
LOC120568811	10	6	4	1255	250	459	0.0198503	0.0126821	0.0101718	3.64673	0.691809	1.30697	1.89611428108435e-23	4.17903587550991e-21	6.6813	up
LOC120571654	2	19	9	1794	572	555	0.00819523	0.0829005	0.0472436	10.7608	3.26743	3.2622	6.00522847956867e-20	7.6358789820977e-18	6.56535	up
egln3	58	19	22	644	7245	79	0.0733706	0.0255929	0.0356522	1.19254	12.7765	0.143353	1.44040150268781e-05	0.000101412	6.47526	up
LOC120549424	3	1	8	896	1	44	0.0381823	0.0135523	0.130437	16.6933	0.0177427	0.803304	0.00159432	0.00592653	6.26996	up
LOC120554429	1	0	1	84	9	31	0.00277895	0	0.00356001	0.341706	0.0348661	0.123575	1.42521158362625e-05	0.000100571	5.99551	up
slc7a11	132	100	34	5068	4395	5651	0.12136	0.0978982	0.0400452	6.82074	5.63301	7.45271	1.78967355716806e-46	3.38094901714148e-43	5.90561	up
relt	1	4	0	200	53	37	0.000775164	0.00330161	0	0.226943	0.0572728	0.0411416	1.52085251170805e-08	2.32948775216228e-07	5.88223	up
brca2	3	1	2	142	78	109	0.00437925	0.00155436	0.00374006	0.303431	0.158727	0.22824	1.34803493076397e-14	7.07455034826042e-13	5.82067	up
LOC120572779	3	2	1	146	78	95	0.00745192	0.00528992	0.00318212	0.530875	0.270097	0.338498	4.2879474239361e-14	2.03239486502262e-12	5.78121	up
LOC120555839	16064	11263	4968	312280	988472	340885	112.741	84.1695	44.6662	3208.23	9671	3431.8	5.73941424100069e-27	1.99731615586824e-24	5.76757	up
ublcp1	0	6	0	106	154	48	0	0.0242308	0	0.588496	0.814225	0.261139	1.03911174696396e-08	1.66560166567896e-07	5.68065	up
LOC120545619	3	3	7	277	140	233	0.00236976	0.00252334	0.00708354	0.320298	0.154166	0.264013	4.2517516005935e-21	6.61472507838217e-19	5.64944	up
LOC120543892	3	0	2	75	20	111	0.0180135	0	0.0153843	0.659222	0.167412	0.956064	6.21095556949769e-08	8.18064506484437e-07	5.40977	up
LOC120551104	5	2	6	194	90	217	0.129576	0.0551896	0.199194	7.35952	3.25145	8.06679	7.55346056823667e-17	5.48829464584405e-15	5.29016	up
LOC120574559	4069	2180	761	22071	193080	29931	43.4365	24.7797	10.4069	344.891	2873.32	458.326	8.8813795045322e-12	2.78972357643548e-10	5.27027	up
LOC120549695	0	1	2	44	55	15	0	0.00187273	0.0045061	0.113278	0.134848	0.0378424	5.02169397933073e-06	4.049200072114e-05	5.25129	up
LOC120571417	1631	1564	561	85842	6508	44742	2.54723	2.6009	1.1224	196.248	14.169	100.234	1.79838223959106e-13	7.59802132151826e-12	5.24327	up
fosl1a	2	0	2	41	20	81	0.0135486	0	0.0173565	0.406574	0.188874	0.787108	6.99727814849901e-07	7.12881403973427e-06	5.1772	up
LOC120567785	4	4	1	170	45	100	0.0261027	0.0277944	0.00835977	1.62393	0.40937	0.936076	3.93689278430018e-11	1.0685212918407e-09	5.17565	up
tarbp1	15	9	5	592	175	213	0.0259005	0.0165475	0.01106	1.49634	0.421245	0.527574	5.21348120640553e-17	3.89508900980264e-15	5.15262	up
LOC120545054	183	62	40	814	1241	7317	0.466409	0.16826	0.130601	3.03692	4.40927	26.7507	8.21922339488539e-12	2.60649904493919e-10	5.13842	up
jmjd8	17	17	11	653	777	43	0.0331115	0.0352575	0.0274468	1.86181	2.10974	0.120139	2.66148693041023e-10	6.19639140277199e-09	5.09359	up
psph	6	6	14	332	446	100	0.0234121	0.0249295	0.0699821	1.89636	2.42607	0.559726	5.30259068539915e-14	2.46906546562389e-12	5.0845	up
ccl20b	62	21	11	61	31	2798	0.780537	0.28151	0.177404	1.12415	0.544055	50.5284	0.00257231	0.00890944	5.03492	up
hpdl	25	2	3	383	250	243	0.240429	0.0204809	0.0369605	5.39186	3.35171	3.35228	3.42273803890881e-13	1.36744071983475e-11	5.02962	up
LOC120569279	567	356	581	31462	7605	6572	1.55596	1.04025	2.0425	126.385	29.0934	25.8702	3.22918175478812e-17	2.49723389036948e-15	4.95512	up
LOC120556266	1041	839	527	32841	5072	34027	13.3399	11.4481	8.65129	616.041	90.6064	625.476	5.6817414862497e-17	4.19750555386402e-15	4.94152	up
sqlea	6	38	111	2237	1813	734	0.0104454	0.0704414	0.247551	5.70073	4.39996	1.83297	1.65381862599262e-09	3.18342030715085e-08	4.86327	up
ccdc51	7	5	11	292	194	173	0.00886843	0.00674514	0.017853	0.541532	0.342633	0.314399	5.98321767143555e-21	8.89012027944537e-19	4.86068	up
LOC120546952	59	7	48	1036	1472	480	0.864776	0.10925	0.901286	22.2282	30.0773	10.092	1.64325596102993e-13	6.98831750056927e-12	4.79502	up
LOC120544612	9	4	7	37	422	63	0.0137035	0.00648518	0.0136539	0.0824678	0.895739	0.137599	8.61273949845501e-08	1.09937130432017e-06	4.7838	up
LOC120556362	4	0	3	105	49	28	0.023959	0	0.0230197	0.920641	0.409151	0.240576	2.34117219237e-07	2.66663747389327e-06	4.77124	up
LOC120565817	13	5	12	415	96	282	0.0657294	0.026919	0.0777261	3.07154	0.676653	2.04527	3.45524825260444e-14	1.65551459755221e-12	4.75868	up
wars2	2	0	6	74	57	84	0.00173934	0	0.00668459	0.094206	0.0691048	0.10479	2.28712124662966e-09	4.24787800076272e-08	4.74849	up
g0s2	5	2	2	64	14	155	0.11953	0.0509109	0.0612503	2.23966	0.466569	5.31529	5.5048037293753e-07	5.75004143106311e-06	4.74018	up
atad3	90	54	46	2502	580	1728	0.345918	0.221002	0.226495	14.077	3.10769	9.5271	2.55727935384817e-20	3.52265230992585e-18	4.71986	up
LOC120551333	20	15	5	248	419	301	0.160265	0.127989	0.0513273	2.90907	4.68061	3.45989	3.42527420740135e-22	6.03944348249006e-20	4.67015	up
LOC120561952	3	0	2	64	30	27	0.0259982	0	0.0222035	0.811885	0.362428	0.335639	1.63746316633679e-06	1.5089765095218e-05	4.66278	up
cntd1	5	1	1	63	71	31	0.0244729	0.0052118	0.00627025	0.451386	0.484454	0.217652	4.63943957318202e-08	6.32494318719165e-07	4.65698	up
pfkfb3	25	5	12	365	220	373	0.0511857	0.0109006	0.0314746	1.09394	0.627929	1.09548	6.93816646425509e-20	8.73812507841041e-18	4.58951	up
LOC120551106	15537	10640	5728	149268	378576	186998	408.732	298.048	193.039	5748.19	13883.7	7056.59	3.96120476162813e-24	9.70055032736489e-22	4.5747	up
LOC120555595	12	8	1	229	165	72	0.0154628	0.0109766	0.00165073	0.431951	0.296394	0.133084	8.02118862393752e-11	2.05965433714465e-09	4.57224	up
chchd4a	14	32	4	609	220	344	0.161022	0.391904	0.0589368	10.2534	3.52743	5.67547	3.25107353454721e-12	1.1137874720428e-10	4.5699	up
LOC120561825	919	834	918	20714	6770	35624	5.55236	5.36538	7.10517	183.197	57.0204	308.739	7.25326439836143e-19	7.7352555164461e-17	4.56061	up
cmpk	191	129	106	4266	2251	3109	0.741603	0.533335	0.527246	24.2466	12.1841	17.3159	1.56203430495478e-42	2.58204270609026e-39	4.55355	up
tmem97	19	16	17	640	363	175	0.184474	0.165415	0.211447	9.09609	4.91324	2.43729	4.15833228763425e-17	3.19170596515299e-15	4.54097	up
ccdc43	32	10	11	573	307	258	0.173075	0.0575913	0.0762161	4.53661	2.31474	2.00166	3.31845514710546e-18	3.09036977924807e-16	4.52409	up
LOC120573852	9	4	0	50	155	57	0.0118012	0.00558491	0	0.0959724	0.283331	0.107212	1.76555438264927e-07	2.06983077625478e-06	4.46368	up
LOC120550680	63	21	25	731	804	702	0.325424	0.115505	0.165432	5.52738	5.78954	5.20155	3.05167636308705e-30	1.3915644215677e-27	4.45139	up
LOC120557784	23	5	0	286	52	183	0.145908	0.0337749	0	2.65589	0.459869	1.66529	2.27449280129985e-06	2.01189918424008e-05	4.38856	up
c7b	10974	5189	3023	119331	121556	130421	14.1557	7.12725	4.99544	225.326	218.585	241.323	3.00543658064053e-29	1.20436040431486e-26	4.38184	up
saa	24274	9713	6299	97985	556600	88225	527.025	224.551	175.199	3114.17	16846.6	2747.69	5.64605597063625e-10	1.19629235137322e-08	4.35003	up
hmgcra	51	85	534	6830	5110	2442	0.0930061	0.165057	1.24753	18.2329	12.991	6.38812	4.29154158419259e-08	5.89930830658657e-07	4.33965	up
rel	359	142	135	6160	1760	3682	0.596545	0.251252	0.287377	14.9838	4.077	8.77645	8.26475530392114e-18	7.14334144699694e-16	4.28412	up
LOC120570458	80	39	39	1379	965	532	0.13759	0.0714223	0.0859273	3.47179	2.31368	1.31249	9.38301460779131e-22	1.57064538194218e-19	4.26904	up
LOC120556777	8	5	5	112	74	149	0.0867301	0.0577194	0.0694415	1.77742	1.11838	2.31714	4.6825054103415e-14	2.1957961541261e-12	4.25554	up
slc43a2b	345	131	179	5325	3773	2495	0.662174	0.26773	0.440124	14.9611	10.0953	6.86925	9.89860303978926e-25	2.59170889960643e-22	4.2348	up
psmd11b	108	68	108	2473	1097	1604	0.291999	0.195767	0.374069	9.78757	4.1347	6.22083	1.20646860453357e-26	3.98858520658798e-24	4.2136	up
LOC120570544	275	684	1393	13428	23038	8768	1.14986	3.04538	7.46162	82.1895	134.288	52.5895	1.51346019834881e-11	4.55899718974139e-10	4.21046	up
LOC120575010	99	15	69	1605	1107	466	0.0339285	0.00547385	0.0302934	0.805187	0.528878	0.229088	1.87294858894377e-11	5.46752144375108e-10	4.2083	up
LOC120550734	13	5	0	19	97	180	0.0643405	0.0263502	0	0.137654	0.669255	1.27791	2.33583805755172e-05	0.000155927	4.16672	up
pycr1b	114	65	81	2301	1350	755	0.279468	0.169673	0.254379	8.25727	4.6136	2.65498	4.01170680614897e-20	5.2525555251994e-18	4.14232	up
LOC120561090	1502	2818	609	18570	28696	37366	4.55599	9.10179	2.36646	82.4551	121.343	162.583	7.2039342305221e-15	3.93656306877786e-13	4.11847	up
tmem161b	73	63	101	1957	785	1370	0.0938963	0.0862857	0.166424	3.68476	1.40758	2.52774	1.17405210017877e-21	1.94070812159551e-19	4.11682	up
gfm1	124	79	70	2607	598	1309	0.207379	0.140683	0.149972	6.38228	1.39419	3.14028	8.20021500241209e-16	5.1637925329475e-14	4.10326	up
LOC120548362	5	6	1	73	57	69	0.0183851	0.023492	0.00471049	0.392927	0.29218	0.363942	7.21715515385303e-10	1.49226149973407e-08	4.09732	up
LOC120544105	14	4	9	174	92	179	0.0589838	0.0179447	0.0485754	1.07312	0.540345	1.08179	5.67261895599614e-14	2.61375306878373e-12	4.09653	up
LOC120563319	139	51	65	2658	560	819	0.402387	0.157207	0.241052	11.2636	2.25993	3.40094	5.827452391961e-12	1.89342089511775e-10	4.07508	up
LOC120569287	103	20	28	1298	296	712	1.58504	0.327721	0.551988	29.2394	6.34998	15.7169	1.75726503653686e-10	4.17950950416608e-09	4.06456	up
hspa4a	69	49	63	1639	786	490	0.0788618	0.059633	0.0922418	2.74214	1.25233	0.803341	4.91722504382129e-17	3.71573622739958e-15	4.04809	up
acot7	32	26	24	647	396	269	0.0126613	0.010954	0.0121649	0.374735	0.218425	0.152674	3.6620319132453e-20	4.89158687078342e-18	4.04399	up
nup93	39	8	27	640	207	310	0.0278673	0.00608685	0.0247152	0.669426	0.206196	0.317745	8.61044963877283e-12	2.7175318859936e-10	4.03731	up
tmprss9	5	1	5	69	30	74	0.00966909	0.00205915	0.0123867	0.195325	0.0808753	0.205274	1.45068621424544e-07	1.74240458648336e-06	4.00855	up
acp6	49	28	25	798	367	402	0.18171	0.110564	0.118766	4.33191	1.89727	2.13843	4.68763055973268e-20	6.01837150698106e-18	4.00717	up
dlat	254	210	198	3619	2566	4102	0.769209	0.677177	0.768149	16.0432	10.8329	17.8194	7.85436052073977e-49	1.73110105877104e-45	3.98673	up
fam136a	113	66	71	1945	578	1285	1.50339	0.934998	1.2101	37.8797	10.7202	24.5236	2.973813677327e-18	2.78905759354413e-16	3.97984	up
LOC120560691	8	11	2	82	26	217	0.0200476	0.0293519	0.00642054	0.3008	0.0908289	0.780042	2.26621312569845e-06	2.00591716025678e-05	3.97077	up
dpp3	65	94	56	1374	1275	650	0.104323	0.160645	0.11514	3.2281	2.85271	1.49647	8.58174389654383e-21	1.24708770646039e-18	3.96324	up
LOC120561822	5493	4485	2167	58131	63382	58924	16.0023	13.9126	8.08725	247.898	257.405	246.236	1.21573258871494e-32	6.98993380572452e-30	3.9607	up
eif4e1c	25	21	17	507	176	267	0.0456254	0.0408092	0.0397452	1.35446	0.447773	0.698979	8.92695405507648e-16	5.59478864570291e-14	3.95326	up
cdk8	25	17	3	266	124	262	0.0726826	0.0526274	0.0111733	1.13205	0.502564	1.09264	6.09099874567726e-11	1.59184520578727e-09	3.94149	up
LOC120549246	85	38	17	909	699	362	0.224702	0.106965	0.0575713	3.51758	2.57599	1.37272	2.98149816576487e-13	1.21314866904845e-11	3.93884	up
acat2	571	515	317	7973	6875	5805	2.37895	2.2847	1.69191	48.6255	39.9302	34.6927	1.28925918928942e-40	1.54992395628757e-37	3.93057	up
mars1	145	60	89	2321	724	1223	0.18155	0.0799932	0.142754	4.25399	1.26371	2.19655	2.19743097528125e-16	1.49019626754458e-14	3.92585	up
mmp19	6	4	4	32	81	92	0.0328897	0.0233475	0.0280891	0.256774	0.618975	0.723407	1.8512007460866e-08	2.76926229256212e-07	3.91302	up
tmem120b	76	72	28	1041	854	635	0.259261	0.261534	0.122363	5.19837	4.06126	3.1073	2.72574862396267e-21	4.34280720521475e-19	3.90851	up
pgap1	6	10	8	205	98	50	0.00749586	0.0133028	0.0128035	0.374901	0.170677	0.0896039	9.36567720850225e-09	1.51223095732886e-07	3.89144	up
mblac1	14	4	2	137	71	64	0.0919009	0.0279592	0.0168187	1.31645	0.649724	0.60264	2.45588787917254e-08	3.58858136068262e-07	3.8821	up
adamts9	5	0	4	29	53	44	0.00236563	0	0.00242441	0.0200848	0.0349568	0.0298618	4.64634762643171e-06	3.78112621611895e-05	3.87041	up
LOC120547316	817	321	384	6831	6726	7275	5.81771	2.43392	3.50292	71.2044	66.7676	74.3103	5.68281720804741e-32	3.00598299036876e-29	3.86166	up
timm10	40	37	50	895	248	700	0.280406	0.276186	0.449022	9.18425	2.42359	7.03902	1.90039075024632e-14	9.77850866974992e-13	3.85966	up
LOC120546584	69	44	52	1114	486	721	0.138331	0.0939282	0.13355	3.26925	1.35827	2.07344	1.20883138334141e-22	2.31675162511693e-20	3.85563	up
LOC120546694	0	9	4	70	49	75	0	0.0209224	0.0111873	0.223711	0.149132	0.234879	3.48864832868678e-06	2.92542076718795e-05	3.85015	up
LOC120547751	156	77	86	2156	883	1265	1.17146	0.615694	0.827313	23.6997	9.24361	13.6263	1.67295402960721e-20	2.40468957473106e-18	3.82159	up
chmp4ba	788	732	663	14374	1695	14532	1.41803	1.40263	1.52842	37.8644	4.25215	37.5122	9.95366174403845e-10	1.98532764559826e-08	3.8191	up
LOC120546456	9	8	8	126	86	134	0.0189656	0.0179509	0.0215966	0.388676	0.25264	0.405057	1.20020830196239e-14	6.34862183406025e-13	3.81741	up
ddx5	519	332	387	7457	3680	5779	2.15347	1.46683	2.05708	45.2926	21.2862	34.3961	9.77816422091672e-31	4.78912754286676e-28	3.81347	up
odc1	541	223	330	5197	5675	3684	2.54912	1.11884	1.99194	35.8457	37.2767	24.8999	4.13275148781325e-27	1.47706772094169e-24	3.81093	up
si:ch73-70k4.1	6	2	0	43	26	35	0.00606104	0.00215128	0	0.0635853	0.0366141	0.0507166	2.46948914528727e-05	0.00016361	3.80688	up
abcf2b	439	256	257	6922	2329	3413	1.14843	0.713103	0.861276	26.5072	8.49353	12.8074	2.06507790527522e-18	1.99332775323792e-16	3.79438	up
pdcd6	396	236	142	4696	2095	3133	0.393357	0.249618	0.180696	6.82829	2.90105	4.46414	8.6653067977256e-20	1.07093473918807e-17	3.76205	up
prmt5	70	38	60	1152	454	604	0.233816	0.135155	0.256742	5.63276	2.11403	2.89401	2.03101974320007e-17	1.60827575353759e-15	3.75797	up
eed	2	14	12	183	92	111	0.00743713	0.0554339	0.0571644	0.996136	0.476916	0.592086	3.23042593022338e-08	4.5934572582015e-07	3.73999	up
opa3	49	34	26	549	457	374	0.509239	0.37625	0.346153	8.35199	6.62095	5.57549	8.99379278685777e-27	3.04958758495916e-24	3.72068	up
dolk	27	17	17	215	393	161	0.250087	0.167667	0.201718	2.91513	5.07456	2.13914	1.81728102909379e-14	9.38739231591263e-13	3.7205	up
b3gnt7l	19	11	5	27	357	36	0.198391	0.122302	0.0668817	0.41269	5.19655	0.539209	8.68079389540111e-05	0.000488281	3.70799	up
LOC120560693	12	11	26	66	73	523	0.0468317	0.0457114	0.129988	0.377047	0.397156	2.92784	5.60855822276904e-06	4.48684657821523e-05	3.70388	up
smarca5	72	45	56	1020	410	737	0.191667	0.127555	0.190973	3.97472	1.52152	2.81428	1.6669251047084e-19	1.97752540329202e-17	3.68493	up
LOC120551107	67	25	19	345	249	743	1.73263	0.688405	0.629441	13.06	8.97657	27.5618	8.18883848465359e-12	2.60649904493919e-10	3.68136	up
pelo	201	164	90	2826	1198	1573	0.584717	0.508003	0.335399	12.0341	4.85831	6.56394	1.17257360287497e-18	1.2114151034702e-16	3.68017	up
LOC120551935	2	7	0	52	14	46	0.00814726	0.0303635	0	0.310083	0.0795039	0.268798	0.000401849	0.00181926	3.64127	up
slc16a6b	578	133	147	3404	3128	3149	0.943654	0.231211	0.307448	8.13518	7.11919	7.37469	4.51693890926512e-14	2.12569395502213e-12	3.63674	up
aco2	62	73	22	879	506	498	0.162629	0.203893	0.0739264	3.37512	1.85028	1.8738	1.5756920310121e-14	8.23594917711621e-13	3.63493	up
them4	15	0	11	124	105	73	0.0825773	0	0.0775768	0.999272	0.80582	0.576473	2.61071064818656e-06	2.2668442292593e-05	3.62191	up
vac14	41	29	31	576	271	361	0.304597	0.22941	0.295034	6.26407	2.80666	3.84711	3.72010480517875e-19	4.13400554148603e-17	3.61963	up
dcps	14	7	8	93	160	86	0.0174456	0.00928814	0.0127708	0.169642	0.277944	0.153724	1.92766870430708e-11	5.5780067715004e-10	3.61319	up
LOC120565314	10	3	8	134	25	89	0.082354	0.0263074	0.0844003	1.61541	0.287014	1.05138	1.88133564852498e-06	1.69821041748084e-05	3.6066	up
LOC120566710	15	0	9	141	33	99	0.0581299	0	0.0446808	0.799871	0.178279	0.550338	5.28954163967439e-05	0.000317085	3.59526	up
mrpl9	60	10	38	497	229	507	0.431156	0.0765166	0.349813	5.22796	2.29402	5.2261	2.15208879309673e-10	5.08200396426984e-09	3.58646	up
g3bp1	126	51	84	1564	489	923	0.244476	0.105368	0.208793	4.44217	1.32268	2.56894	1.0940202177598e-13	4.75898794725515e-12	3.57115	up
ppig	58	44	31	755	274	496	0.189753	0.15328	0.129924	3.61576	1.24965	2.3277	1.01969801331301e-15	6.33074484885038e-14	3.56907	up
ppil1	4	10	21	142	130	153	0.0238126	0.0633898	0.160153	1.23745	1.07887	1.30655	4.59299408807262e-09	7.9708338347339e-08	3.55665	up
sytl1	60	50	12	180	916	235	0.177059	0.157112	0.0453645	0.777554	3.76825	0.994764	5.21146329948053e-07	5.48697377964415e-06	3.55106	up
LOC120567998	51	54	73	628	1041	393	0.41454	0.467372	0.760131	7.4722	11.7958	4.58221	2.71104459669455e-14	1.3427286047449e-12	3.54785	up
si:dkey-190g6.2	77	50	38	829	367	650	0.330353	0.228418	0.208853	5.20636	2.19499	4.00025	1.3125510247335e-18	1.33516728854429e-16	3.54169	up
acta1a	2	7	1	49	36	30	0.00440154	0.0164038	0.00281932	0.157857	0.110448	0.094707	2.45125789073498e-05	0.000162728	3.53717	up
mknk1	282	232	195	4460	807	2656	0.804875	0.705082	0.71299	18.634	3.21094	10.8741	4.25894148548566e-11	1.14705177605015e-09	3.51564	up
LOC120554686	41	1	4	269	146	32	0.0891284	0.00231475	0.0111394	0.856006	0.44245	0.0997857	0.000561841	0.00243017	3.50529	up
slc26a2	54	33	68	1048	361	309	0.114998	0.0748309	0.185513	3.267	1.07172	0.943929	3.15178101901427e-10	7.19847188176937e-09	3.49049	up
si:dkey-174n20.1	4	6	1	35	59	24	0.0238418	0.0380804	0.00763568	0.305379	0.49024	0.205199	2.59039894334733e-05	0.000169918	3.47595	up
si:dkey-32e6.3	5	0	7	55	42	33	0.00755499	0	0.0135498	0.121652	0.0884692	0.071526	4.00429987238668e-05	0.00024792	3.47266	up
mapkapk3	137	118	84	1593	1312	721	0.164337	0.15072	0.129082	2.7972	2.19396	1.24062	2.33795101949199e-19	2.7120231826107e-17	3.47259	up
LOC120564460	5780	2562	2156	53924	13078	42678	10.5819	4.99444	5.05654	144.514	33.3776	112.079	1.75993877508389e-11	5.22998435094592e-10	3.47219	up
ago3b	13	9	12	193	77	97	0.0181793	0.0134014	0.0214974	0.39508	0.150108	0.194578	4.00369327453987e-10	8.85365215092228e-09	3.46532	up
LOC120572897	31	6	9	198	167	101	0.0772157	0.0159136	0.0287181	0.721941	0.579882	0.360871	5.32721281779537e-09	9.08994352290658e-08	3.46473	up
nup188	116	51	100	1358	738	703	0.156156	0.0731043	0.172453	2.67604	1.38495	1.35751	3.53179994049387e-16	2.30886759401886e-14	3.43794	up
psmd8	215	139	148	2116	1431	1667	0.762368	0.524824	0.672291	10.9833	7.07367	8.47906	1.61521609369577e-34	1.01712464871585e-31	3.42438	up
usp14	133	130	64	1591	861	923	0.316244	0.329145	0.194949	5.53775	2.85399	3.14817	5.71269994722535e-18	5.07011705383275e-16	3.41761	up
dhx30	20	12	23	292	95	191	0.0471551	0.0301267	0.0694698	1.0078	0.312249	0.645978	2.92635269059349e-10	6.71841805215421e-09	3.4124	up
chchd3a	305	161	201	2965	906	3003	0.101043	0.0567943	0.0853045	1.43788	0.418421	1.42708	2.09980957514627e-13	8.81488747744881e-12	3.4112	up
mfsd11	87	54	65	803	369	949	0.216039	0.142784	0.206774	2.91892	1.27738	3.38039	1.23182223355869e-16	8.66469000881921e-15	3.39797	up
mrpl43	84	56	75	791	398	1043	0.864863	0.613944	0.989234	11.9217	5.71255	15.4042	1.34026748599913e-16	9.32826170255394e-15	3.39749	up
hsp90aa1.2	254	63	84	2886	515	461	1.02663	0.271141	0.434941	17.0754	2.9018	2.67281	2.1982744455268e-06	1.95494157818739e-05	3.39692	up
lyar	77	48	28	648	309	564	0.642598	0.426543	0.299348	7.91619	3.59489	6.75171	2.26412439887502e-15	1.32481332082846e-13	3.38404	up
dnajc15	59	38	41	641	253	500	0.31443	0.215639	0.279914	5.0006	1.87962	3.82233	1.06266387533473e-15	6.53612422670996e-14	3.37797	up
LOC120564918	84	124	77	2080	263	596	0.200339	0.314906	0.23526	7.26178	0.874423	2.03901	3.20562001985785e-07	3.53259326188335e-06	3.37487	up
ipo4	70	49	80	1099	400	539	0.10541	0.0785694	0.154328	2.42256	0.839699	1.16429	3.56439149241055e-13	1.41974437035051e-11	3.37481	up
zgc:112052	59	26	24	526	291	242	0.918376	0.430937	0.478574	11.9852	6.31452	5.40344	4.11429985399185e-13	1.62896710386791e-11	3.36862	up
nudt5	313	348	198	2715	4326	1527	1.53601	1.81846	1.24476	19.5035	29.5949	10.7492	3.29916457291876e-14	1.59810081729955e-12	3.36683	up
LOC120564497	49	143	36	870	664	805	0.487405	1.51462	0.458739	12.6679	9.20749	11.4862	3.24648059526087e-10	7.38923569565055e-09	3.35033	up
LOC120556974	17	16	6	136	25	227	0.0733744	0.073534	0.0331754	0.859265	0.150423	1.40543	1.0480402061367e-05	7.7730138451776e-05	3.35009	up
LOC120552660	51	9	11	430	55	169	0.0975024	0.0183215	0.0269406	1.20339	0.146584	0.463466	2.03619688930601e-05	0.000137873	3.34738	up
eftud2	125	116	118	1801	940	837	0.220687	0.218071	0.266881	4.6545	2.31352	2.11972	5.62510780421226e-18	5.02610983803398e-16	3.34301	up
smarcad1a	46	37	8	493	136	242	0.0564379	0.0483378	0.012574	0.885426	0.232611	0.425907	1.61661271406979e-07	1.91467067238681e-06	3.34141	up
trmt61a	18	6	14	170	93	106	0.023661	0.00839816	0.0235753	0.327116	0.170421	0.199872	2.88085548632334e-10	6.62546660019822e-09	3.33253	up
pitrm1	115	85	85	1466	691	606	0.116605	0.0917721	0.11041	2.17594	0.976734	0.881411	1.44737341463763e-15	8.70003001598547e-14	3.32225	up
rangap1a	29	22	11	299	120	175	0.0499964	0.0403865	0.0242942	0.754578	0.288404	0.432778	6.69151870598524e-11	1.72829381578025e-09	3.32198	up
snrpa	85	40	80	928	456	614	0.746979	0.374302	0.900636	11.938	5.58642	7.74006	1.75586871519922e-15	1.04592828332408e-13	3.32147	up
ppp5c	308	248	189	3970	1789	1413	0.976441	0.837181	0.767586	18.4238	7.90651	6.42575	2.43297220612098e-14	1.23270591776797e-12	3.31988	up
ascc2	51	29	46	577	286	363	0.105304	0.0637595	0.121675	1.74399	0.823227	1.07515	5.48128644082994e-16	3.48483326411226e-14	3.31876	up
slc22a17	5	1	3	34	20	32	0.00693157	0.00147616	0.00532786	0.0689975	0.0386519	0.0636353	7.38739245105457e-05	0.000424472	3.31544	up
LOC120575450	69	40	36	600	330	448	0.551826	0.340632	0.368829	7.0242	3.67914	5.13946	4.53626888087794e-19	4.99896830672749e-17	3.30932	up
LOC120560369	11	17	22	116	342	35	0.0191266	0.031475	0.0490046	0.295254	0.828991	0.0872969	2.3407995857279e-05	0.000156179	3.30868	up
aebp2	27	9	9	192	111	113	0.0262503	0.00931721	0.0112094	0.273253	0.150443	0.157593	4.77083966269585e-10	1.02751764982883e-08	3.30269	up
ppm1ka	85	23	32	403	114	779	0.0708924	0.0204259	0.0341901	0.492015	0.132545	0.931976	5.59777812422048e-07	5.82874156808595e-06	3.29707	up
timm13	75	57	72	836	473	656	1.0224	0.827381	1.25736	16.6823	8.98873	12.8277	5.01691612191508e-22	8.72943405213224e-20	3.29277	up
snrpf	68	58	42	777	383	435	0.619716	0.562839	0.490346	10.3657	4.86588	5.68669	5.64578130404136e-17	4.1943714586878e-15	3.29184	up
wdr77	18	12	27	187	196	165	0.13434	0.0953644	0.258146	2.04299	2.03924	1.76646	1.76718327238197e-13	7.49013833140357e-12	3.27997	up
slc25a25b	21	11	4	93	165	66	0.0168667	0.00940753	0.00411566	0.109342	0.184745	0.0760397	2.21742449668966e-07	2.54100706622392e-06	3.27856	up
dnajc30b	11	14	7	130	64	111	0.111096	0.150559	0.0905676	1.92195	0.901082	1.60811	1.05271138289245e-09	2.09024854765312e-08	3.27842	up
pigh	58	44	47	443	476	488	0.592907	0.478943	0.615497	6.62911	6.78336	7.15591	2.88352005132587e-31	1.46660265995128e-28	3.27527	up
LOC120546322	1644	85	620	5159	11331	3810	2.53888	0.139776	1.2266	11.6627	24.3943	8.44019	1.40875106556335e-05	9.95156201442827e-05	3.27146	up
bxdc2	307	113	136	2493	1021	1514	2.01038	0.787936	1.1409	23.8976	9.32062	14.2217	1.64350177153436e-13	6.98831750056927e-12	3.26731	up
slc35d2	20	2	0	41	91	50	0.0757002	0.00806063	0	0.227166	0.480161	0.271471	0.0012051	0.00466516	3.26005	up
tbl2	124	82	76	1249	745	596	0.3278	0.23082	0.257378	4.83329	2.74551	2.26006	7.30695024371442e-18	6.35704671203154e-16	3.25751	up
yars1	43	51	69	791	494	272	0.17857	0.225519	0.367079	4.8085	2.85987	1.6203	3.94312152463901e-11	1.0685212918407e-09	3.25665	up
wdr55	42	19	16	394	162	133	0.101521	0.0489029	0.0495448	1.39411	0.545887	0.461154	4.7723129044977e-09	8.24337750252681e-08	3.25255	up
trappc14	6	4	9	85	29	66	0.00546052	0.00387628	0.0104929	0.113239	0.0367926	0.0861615	2.66438002463086e-06	2.30738450856048e-05	3.25126	up
pparaa	1420	1124	394	13563	4846	7827	1.88223	1.58644	0.669037	26.3168	8.95462	14.8822	8.75173541652626e-11	2.22992194890449e-09	3.23575	up
vmp1	190	173	182	2266	1375	1397	0.275241	0.266857	0.337754	4.80521	2.77678	2.90297	1.25525851042876e-23	2.86198940377757e-21	3.23206	up
tsen15	15	2	11	123	38	89	0.166547	0.0236455	0.156462	1.99914	0.588178	1.4175	8.02599564248696e-06	6.16709856921834e-05	3.22019	up
csad	5721	2993	3216	30172	45878	28102	25.3023	14.0951	18.2211	195.337	282.861	178.284	3.03632168840475e-22	5.42598891992762e-20	3.20209	up
ckmt1	396	324	140	1347	4513	1594	0.692561	0.603365	0.313661	3.44844	11.0029	3.99887	2.87694572709867e-09	5.21160688974696e-08	3.20166	up
znf365	26	25	8	295	122	96	0.0452891	0.0463695	0.0178517	0.752203	0.296251	0.239871	1.54864814634923e-07	1.84498406192092e-06	3.18607	up
LOC120556721	920	1602	1730	7186	26855	4448	11.8517	21.9749	28.5501	135.51	482.276	82.1944	8.23596759864627e-07	8.23223246594847e-06	3.17713	up
cad	286	161	157	2926	1154	1097	0.199984	0.119875	0.140637	2.995	1.1249	1.10033	2.29740647820577e-12	8.01606946379766e-11	3.16929	up
chchd1	54	42	43	491	262	469	0.219024	0.181392	0.223427	2.91522	1.48142	2.7287	5.87688825349817e-18	5.18106468428399e-16	3.16582	up
LOC120562839	12406	6436	6227	76540	67581	67983	41.9218	23.1577	26.956	378.607	318.355	329.53	8.18213300520165e-30	3.60668422869289e-27	3.15657	up
thumpd1	39	10	24	326	105	185	0.355027	0.0969324	0.279884	4.34417	1.33249	2.41577	4.92593732811774e-08	6.67587994953018e-07	3.14939	up
ruvbl2	109	45	61	911	368	529	0.329889	0.145019	0.236505	4.03601	1.55263	2.29659	1.56542006352405e-12	5.64063076840384e-11	3.14342	up
LOC120543889	247	32	54	979	324	1355	1.64175	0.226481	0.459803	9.52542	3.00215	12.9192	4.17696693527132e-06	3.44150845807028e-05	3.14339	up
LOC120552464	428	252	238	4287	1620	1821	1.10284	0.691417	0.785622	16.1701	5.81917	6.73075	4.93397391491656e-13	1.9303808003212e-11	3.13949	up
LOC120575707	1994	1290	707	12530	12655	7812	35.4299	24.4066	16.0929	325.903	313.463	199.11	2.37462261828371e-16	1.59401063473014e-14	3.13701	up
LOC120549518	56	39	36	424	298	395	0.141409	0.104864	0.116456	1.56729	1.04902	1.43078	1.51676415881332e-22	2.82502665297849e-20	3.13661	up
asns	63	23	38	481	408	136	0.0437	0.0169879	0.0337671	0.488403	0.39453	0.135321	1.34704514661664e-08	2.1031080305618e-07	3.13249	up
slc10a7	2	8	10	123	43	13	0.00205209	0.00874033	0.0131442	0.184741	0.0615054	0.0191335	0.000917122	0.00369306	3.1249	up
LOC120549327	335	234	209	3197	1318	2022	0.837941	0.623242	0.669706	11.7059	4.59582	7.25497	1.01078030480908e-16	7.14789238010443e-15	3.11993	up
fbxl22	13	14	6	141	36	101	0.0162335	0.0186153	0.00959822	0.25774	0.0626688	0.180916	1.85222838607323e-06	1.67307842742024e-05	3.1108	up
pgd	1512	1116	867	10910	10634	7349	5.67444	4.45972	4.16831	59.9361	55.6348	39.5627	2.01171659141051e-26	6.48852200117379e-24	3.10777	up
LOC120573094	9	11	7	80	30	120	0.0300045	0.0390489	0.0298959	0.390415	0.139426	0.573867	2.82183043493734e-06	2.42941964007886e-05	3.10007	up
adamts1	28	5	35	301	93	178	0.107806	0.0204988	0.172632	1.69646	0.499168	0.983085	5.45974876253544e-06	4.38105082741315e-05	3.09792	up
mlec	14	20	3	179	90	34	0.0574149	0.0873371	0.0157611	1.07459	0.514538	0.200015	7.61810139310606e-05	0.0004363	3.09192	up
ntmt1	53	38	28	479	226	271	0.240562	0.183657	0.162809	3.18258	1.43001	1.76444	2.60611408804567e-13	1.07362157944909e-11	3.09189	up
ppp1r3g	3392	1352	2710	22950	3697	35417	38.6664	16.4107	39.5747	382.96	58.7498	579.13	1.81346671639507e-06	1.64286210823944e-05	3.0884	up
LOC120553389	14	8	3	74	69	57	0.0304422	0.018523	0.00835679	0.235544	0.209159	0.177791	1.99577644446053e-07	2.30700591796732e-06	3.08287	up
polr3a	57	40	33	610	236	211	0.0522911	0.0390738	0.0387825	0.819172	0.301817	0.277665	6.84997250384665e-10	1.42877029007678e-08	3.08148	up
cnih4	79	51	52	556	522	405	0.3111	0.213853	0.262329	3.20509	2.86564	2.28778	8.98744034205592e-23	1.77387926990071e-20	3.08022	up
manf	1241	1224	787	13482	10317	2578	5.04525	5.29865	4.09879	80.2339	58.4714	15.0342	1.64127653225402e-08	2.49474032902611e-07	3.07386	up
LOC120561064	7	10	14	62	175	21	0.00477827	0.00726851	0.0122425	0.0619522	0.166529	0.0205626	0.000166783	0.000852876	3.06708	up
abcb10	45	14	22	245	145	254	0.0715498	0.0237026	0.0448113	0.570236	0.321398	0.579316	4.32645301109903e-11	1.16050739591833e-09	3.06666	up
pi4kaa	36	36	34	466	183	214	0.0165754	0.0176497	0.0200544	0.31408	0.11746	0.141339	9.70338991876385e-11	2.4534919366297e-09	3.04823	up
plaa	79	82	72	867	478	545	0.334689	0.369914	0.390766	5.37683	2.82307	3.31206	1.23276505855158e-17	1.02528837322554e-15	3.04206	up
golt1bb	6	33	8	174	75	146	0.036404	0.213198	0.0621809	1.54539	0.634363	1.27068	1.86095359844139e-05	0.000127311	3.03788	up
LOC120575092	168	129	146	1506	1751	245	0.288654	0.23601	0.321359	3.78779	4.19404	0.603838	7.47260657380236e-07	7.56065411874235e-06	3.03489	up
LOC120567603	27	3	8	112	76	97	0.0744795	0.00881184	0.0282704	0.452255	0.292257	0.383823	3.76442060451687e-06	3.13480466461783e-05	3.03004	up
ranbp2	152	98	90	1606	494	561	0.128497	0.088216	0.0974678	1.98741	0.582177	0.680296	9.98207187532332e-10	1.98799576023005e-08	3.02781	up
uchl3	98	91	96	855	967	441	0.424411	0.419637	0.5326	5.42025	5.83802	2.73959	2.16682774465775e-14	1.10633706931869e-12	3.02122	up
hspa4l	9	3	4	53	58	10	0.028525	0.0101246	0.016241	0.245896	0.256265	0.0454641	0.000560555	0.00242644	3.01775	up
LOC120549039	883	729	586	6269	4718	6320	2.00188	1.75985	1.70194	20.805	14.9112	20.5532	2.01876332883131e-35	1.4831181255814e-32	3.01653	up
exosc9	56	57	54	804	142	392	0.114849	0.124476	0.141874	2.41373	0.405982	1.15322	1.66743737082056e-07	1.96553447424644e-06	3.01589	up
chd4a	218	136	155	1875	850	1264	0.140072	0.0930478	0.127584	1.76355	0.761364	1.16501	9.82556751067238e-17	7.02342187898009e-15	3.01589	up
LOC120569092	42	36	88	483	526	338	0.199714	0.182278	0.536057	3.362	3.48677	2.30548	2.75198380196147e-10	6.38088382145319e-09	3.0099	up
wdr75	144	98	138	1526	545	930	0.130857	0.0948272	0.160651	2.02993	0.690415	1.21228	1.81021851216501e-12	6.41778273589009e-11	3.00705	up
c11h7orf26	36	5	23	216	88	183	0.138324	0.0204567	0.113212	1.2149	0.471363	1.00863	1.81155365086652e-06	1.64286210823944e-05	3.00276	up
ptrhd1	56	36	45	285	439	334	0.972329	0.66558	1.00094	7.24373	10.626	8.31875	1.18418025075225e-17	9.91113901009348e-16	2.99344	up
ddx19	234	185	177	2264	644	1736	0.742228	0.624836	0.719224	10.5121	2.84765	7.89874	3.00552091897791e-11	8.36737023843449e-10	2.9913	up
mmp9	278	96	102	1501	389	1647	1.48872	0.547407	0.69974	11.7663	2.90399	12.6516	8.34435946769642e-08	1.06924234109319e-06	2.98477	up
ckap4	44	40	31	59	761	46	0.233316	0.225852	0.210583	0.457969	5.62543	0.349894	0.000924941	0.00371889	2.98372	up
sdc4	295	139	147	2022	715	1634	0.287613	0.144302	0.1836	2.88576	0.971787	2.2852	8.70607012307185e-12	2.74116836446434e-10	2.98138	up
LOC120548584	428	288	256	2830	1824	2754	12.1518	8.70684	9.31119	117.618	72.1937	112.162	1.29210953582897e-25	3.79707922262274e-23	2.98042	up
bag4	32	13	3	180	95	69	0.0975632	0.0422038	0.0117173	0.803343	0.403774	0.301767	2.46146981030651e-05	0.000163242	2.97688	up
knop1	4	7	14	108	29	65	0.0125439	0.0233746	0.0562433	0.495781	0.12678	0.292397	7.10947553822938e-05	0.000410012	2.97684	up
LOC120571123	95	25	36	86	88	990	0.396884	0.111212	0.192669	0.525933	0.512509	5.93282	0.000521945	0.00227946	2.9739	up
tor3a	367	220	192	2798	1460	1550	1.63771	1.04536	1.09759	18.2772	9.08242	9.92174	3.82163836261533e-16	2.4532692090886e-14	2.96603	up
epoa	51	55	21	325	554	63	0.16141	0.185352	0.0851432	1.5057	2.44428	0.286015	2.56661754274536e-05	0.000168776	2.96437	up
cks2	8	17	14	114	108	82	0.0512714	0.116013	0.114943	1.0695	0.964912	0.75385	1.23059082763397e-08	1.93269989366171e-07	2.96042	up
tmpob	65	49	32	378	293	421	0.382284	0.306861	0.241097	3.2543	2.40226	3.55174	2.13330867999274e-18	2.02955927944058e-16	2.95407	up
msmo1	614	780	953	5187	9495	3440	2.27072	3.07158	4.515	28.0804	48.9518	18.249	1.47803225385369e-10	3.58633000458003e-09	2.95219	up
nup50	86	43	31	539	218	413	0.0887218	0.0472359	0.0409697	0.813979	0.313521	0.611178	1.70259885991561e-10	4.0788346600587e-09	2.95201	up
LOC120574734	200	129	131	1829	713	884	0.245531	0.168631	0.206023	3.28686	1.22024	1.55673	1.36160698619975e-12	4.94667329272128e-11	2.94907	up
creld2	223	232	105	1533	2394	181	1.06978	1.18509	0.645281	10.7653	16.0101	1.24553	4.16084293358393e-05	0.000255209	2.94766	up
nagk	163	111	88	886	1092	685	1.13385	0.822171	0.784186	9.02179	10.5893	6.83508	2.39943316662917e-19	2.73535380995725e-17	2.94471	up
LOC120548821	24	16	18	209	118	104	0.0981941	0.0697054	0.0943444	1.25174	0.673031	0.610371	4.56119441096973e-10	9.90430786381998e-09	2.93926	up
chchd10	276	198	185	1953	1090	1861	0.792953	0.605725	0.680894	8.21359	4.3656	7.66957	5.94292931937742e-21	8.89012027944537e-19	2.93668	up
dhx57	56	30	23	353	170	267	0.130631	0.0745163	0.0687314	1.20538	0.552822	0.893419	1.8121695971584e-11	5.32458387073086e-10	2.92964	up
LOC120544620	3	19	5	69	21	123	0.00999329	0.0673928	0.0213367	0.336456	0.0975182	0.587731	0.000797524	0.00328346	2.92829	up
slc49a3	44	24	33	246	258	239	0.0608144	0.0353214	0.0584302	0.497716	0.49711	0.473847	9.52917274158587e-18	8.1827130087488e-16	2.9269	up
micos10	31	38	17	234	214	184	0.263861	0.344405	0.185367	2.91556	2.53925	2.24656	8.43131697094269e-13	3.17651668443721e-11	2.91548	up
ctsz	2777	2307	1821	16289	15677	18650	17.8823	15.8185	15.0219	153.544	140.731	172.271	1.5567065993128e-40	1.71549067244271e-37	2.91485	up
atxn10	62	44	34	325	396	287	0.14365	0.108553	0.100917	1.10228	1.27905	0.953856	1.06284358546124e-17	9.00964331675608e-16	2.90667	up
ube2t	8	4	0	18	35	30	0.0657498	0.0350056	0	0.216556	0.401007	0.353681	0.00197194	0.00711707	2.90465	up
atp13a1	171	128	148	1460	812	989	0.423206	0.337317	0.469231	5.28933	2.8015	3.51106	6.65447641172855e-19	7.15437366412182e-17	2.89877	up
LOC120545559	6	8	7	43	51	61	0.0693367	0.0984407	0.103629	0.7274	0.821602	1.01118	7.68459299975582e-07	7.7455074564612e-06	2.89795	up
hyou1	162	336	151	3753	793	243	0.168771	0.37273	0.201525	5.72339	1.15169	0.363141	0.000253013	0.00122022	2.89106	up
fam98b	33	30	6	243	161	78	0.235124	0.227603	0.0547652	2.53444	1.59915	0.797195	7.55143496923942e-06	5.85690182013033e-05	2.88996	up
hnrnph1	71	38	20	451	153	293	0.293647	0.167349	0.105966	2.73046	0.882141	1.73829	4.23902535201058e-08	5.84534632481626e-07	2.88704	up
slc38a2	733	71	60	2864	1245	1396	1.32601	0.136765	0.139048	7.5842	3.13973	3.62256	0.000156488	0.000807412	2.88464	up
nup210	157	100	86	1454	466	496	0.130692	0.0886383	0.0917101	1.77176	0.540772	0.592266	6.74664794965801e-09	1.1322039655619e-07	2.88071	up
mpdu1b	140	144	114	1186	804	875	0.437236	0.478876	0.456103	5.42207	3.50044	3.91997	7.25219624375851e-22	1.24549406659042e-19	2.87451	up
LOC120546454	15	16	14	139	72	113	0.0420005	0.0477041	0.0502182	0.569732	0.281044	0.453867	2.3572638320385e-09	4.35978418389891e-08	2.86816	up
LOC120575271	16	10	2	95	52	44	0.0149215	0.00993037	0.00238942	0.129691	0.0676045	0.0588616	4.41292886769873e-05	0.000269172	2.86767	up
mrm3a	27	17	20	210	105	133	0.134176	0.0899561	0.127324	1.52764	0.727408	0.948085	3.06667465013937e-10	7.02837184981682e-09	2.85065	up
atad5a	26	23	22	219	73	213	0.0470766	0.0443437	0.0510298	0.580454	0.184261	0.553219	3.47168523780458e-08	4.92591905415535e-07	2.84981	up
psmc4	335	204	225	2058	1543	1712	1.1587	0.751325	0.996959	10.4199	7.43995	8.49406	3.71437431749111e-27	1.36441349929174e-24	2.84945	up
si:ch73-206p6.1	29	10	12	135	136	73	0.0851349	0.0312595	0.0451295	0.580144	0.55658	0.30741	9.66783976943223e-08	1.21643685167433e-06	2.84792	up
bnip1a	22	5	9	89	95	57	0.0901475	0.0218159	0.0472436	0.533843	0.542667	0.335036	1.76624862914721e-06	1.60859999117374e-05	2.84316	up
lipea	27	19	22	186	91	201	0.048263	0.036164	0.0503782	0.486694	0.226762	0.515386	5.24225893171877e-10	1.11452784747667e-08	2.84199	up
srebf2	241	154	164	2068	964	780	0.22309	0.151795	0.194481	2.80224	1.244	1.03572	3.51328460292399e-11	9.65897621394322e-10	2.82478	up
LOC120561911	14	7	2	56	50	46	0.081356	0.0433144	0.0148888	0.476367	0.405052	0.383447	2.11617569905967e-05	0.000142559	2.8209	up
acsl4a	391	142	273	2542	792	2147	0.695755	0.269054	0.622317	6.62136	1.96464	5.48022	7.61469641034684e-09	1.26186397657176e-07	2.82084	up
LOC120571516	44	45	45	215	501	211	0.102521	0.111646	0.13432	0.733314	1.62733	0.705225	2.48454060535916e-09	4.5443381694702e-08	2.82061	up
prpf19	369	249	255	3300	1039	1634	1.60775	1.15522	1.42332	21.0475	6.31085	10.2125	1.41154437004047e-10	3.45032583168488e-09	2.82056	up
tomm40l	246	124	181	1606	892	1256	1.14276	0.613358	1.07713	10.9209	5.77649	8.36943	3.71754727930922e-16	2.39809001080903e-14	2.8177	up
sf3b2	239	157	159	1800	740	1242	0.474384	0.331821	0.404295	5.22995	2.04759	3.53623	9.92558413270872e-14	4.36066194587841e-12	2.81503	up
tgm2l	2895	2985	2230	2148	41400	11060	5.41694	5.94733	5.34539	5.88345	107.99	29.6857	0.000233293	0.00113756	2.80143	up
scg3	33	5	11	180	11	124	0.0540976	0.00872783	0.0231008	0.431946	0.0251383	0.29159	0.00204906	0.00734528	2.79946	up
gfer	34	27	17	189	116	221	0.519931	0.439646	0.333032	4.23079	2.47289	4.84781	6.30361067000594e-11	1.64416070020036e-09	2.79827	up
ccdc172	21	12	8	12	52	210	0.0136717	0.00831871	0.00667209	0.011436	0.0471938	0.196114	0.001646	0.00609369	2.79106	up
acot8	38	37	47	270	329	235	0.166461	0.172585	0.263753	1.73136	2.00911	1.47667	3.4326987101581e-14	1.65551459755221e-12	2.79066	up
aurkaip1	142	92	82	841	437	834	1.46699	1.01204	1.08523	12.7183	6.2936	12.3592	5.51538412514243e-15	3.05169203643864e-13	2.79053	up
LOC120573420	216	119	80	1002	503	1218	1.28431	0.753418	0.609363	8.72122	4.16931	10.3884	7.31097791644591e-11	1.88094108885371e-09	2.78831	up
atr	5	7	11	67	49	43	0.00462438	0.00689373	0.013033	0.0907091	0.0631769	0.0570477	8.72581765028804e-06	6.63162141421891e-05	2.78607	up
LOC120557153	22	17	11	123	126	82	0.0147261	0.0121168	0.00943251	0.120521	0.117575	0.0787345	1.97926182760066e-09	3.73377438062641e-08	2.78532	up
LOC120545881	363	174	225	3286	353	1396	0.212516	0.108469	0.168747	2.81608	0.288097	1.17235	1.49680894590079e-05	0.000104563	2.78389	up
tars1	173	132	164	1756	785	618	0.24519	0.199207	0.297763	3.64313	1.55098	1.25641	5.10174468463172e-10	1.08815276950919e-08	2.78384	up
psmd2	639	438	478	4327	2602	3437	1.29665	0.946384	1.24256	12.8529	7.36049	10.0043	1.95931073150358e-22	3.59860071019491e-20	2.77748	up
fastkd1	19	13	8	87	88	88	0.083141	0.0605728	0.0448457	0.55728	0.536813	0.552371	2.82711322026373e-09	5.1354045638417e-08	2.77602	up
LOC120544914	7	7	4	29	43	48	0.0260977	0.0277891	0.0191044	0.158268	0.223486	0.256703	1.97228930957154e-05	0.000134026	2.77471	up
LOC120565530	58	43	36	456	140	314	0.64457	0.508842	0.512524	7.41822	2.16895	5.00562	6.92537122556366e-09	1.15925454540321e-07	2.77433	up
ints7	32	19	17	157	151	138	0.0641483	0.0405566	0.043657	0.46071	0.421979	0.396826	7.88387426481596e-13	2.98728805953943e-11	2.77234	up
tcn2	9411	8510	6601	27383	105813	27396	61.413	59.1326	55.1828	261.576	962.593	256.447	3.42095926416522e-07	3.73565361761526e-06	2.7689	up
LOC120553596	17	35	20	213	68	214	0.012249	0.0268529	0.0184608	0.224658	0.0683028	0.221182	2.02333924106424e-06	1.81524003553823e-05	2.76567	up
LOC120561882	333	89	149	1710	541	1384	1.66366	0.473458	0.953619	12.5057	3.76787	9.9184	1.1873957556949e-07	1.46202248354836e-06	2.76416	up
epha2a	14	1	6	53	14	66	0.0255809	0.00194563	0.0140446	0.141761	0.0356611	0.172989	0.00208545	0.00746157	2.75711	up
bcl3	113	65	84	329	377	1026	0.123258	0.0754956	0.117377	0.52532	0.573266	1.60535	1.09445647300794e-08	1.73561797151741e-07	2.75475	up
bmt2	24	3	6	91	67	44	0.112087	0.014919	0.0358976	0.622127	0.436213	0.294771	0.00014305	0.00074978	2.75314	up
mpc2b	1939	3513	1657	17759	16709	13082	8.13409	15.6921	8.90478	109.054	97.7148	78.7211	1.68691921934491e-12	6.04547960883933e-11	2.75009	up
slc1a5	23	1	12	152	30	42	0.0641722	0.00297092	0.0428913	0.620805	0.116686	0.168095	0.00268894	0.0092528	2.74664	up
fosl2	234	266	156	1145	820	2395	0.640773	0.775608	0.547245	4.58972	3.13026	9.40762	4.51571584579152e-10	9.82168196459657e-09	2.74646	up
rsf1a	40	17	37	322	123	168	0.050137	0.0226892	0.0594114	0.590808	0.214923	0.30206	1.2289250465101e-07	1.50614502456437e-06	2.7456	up
rps6kb1a	75	8	43	358	130	305	0.101248	0.0114997	0.0743642	0.707459	0.244652	0.590625	3.33513867012438e-05	0.00021162	2.74316	up
wu:fb13g09	57	19	15	111	410	27	0.0275045	0.00976237	0.00927235	0.0784051	0.275798	0.0186887	0.00123931	0.00477943	2.74111	up
ankrd40	43	35	36	341	155	251	0.177903	0.15419	0.190804	2.0652	0.893976	1.48962	2.71443326250346e-11	7.65949333291586e-10	2.74087	up
clptm1	571	460	412	4716	2196	2425	0.897055	0.769508	0.829182	10.8455	4.80944	5.46489	7.65227485551718e-14	3.45370930680407e-12	2.73477	up
tmem41b	205	220	187	1943	1059	1005	0.585173	0.668691	0.683819	8.11887	4.2141	4.11512	7.28583155023905e-14	3.29958343905347e-12	2.73306	up
wdr36	107	19	100	696	83	685	0.113151	0.0213945	0.135471	1.0774	0.122358	1.03909	0.000337053	0.00155955	2.73196	up
fkbp5	4020	1245	1210	23069	8200	8112	7.37358	2.43161	2.8432	61.9403	20.9674	21.3435	4.51531460960654e-07	4.81925104095535e-06	2.73047	up
wdr46	156	50	70	788	277	658	0.426702	0.145627	0.245283	3.15514	1.05623	2.58174	3.68675371334236e-08	5.17554470331628e-07	2.72896	up
slc35b2	47	45	43	333	236	307	0.154055	0.157059	0.180557	1.59777	1.07837	1.44345	1.00043064812403e-16	7.11273918859797e-15	2.7211	up
arl6ip5a	76	42	69	474	235	497	0.318819	0.187609	0.370808	2.91073	1.37429	2.99071	4.37049647832048e-11	1.16994828804271e-09	2.71777	up
LOC120553692	57	49	60	522	183	375	0.193067	0.176726	0.260348	2.58819	0.864098	1.82201	1.73011774458179e-09	3.31100970395797e-08	2.71542	up
arl5c	158	153	80	1877	395	194	0.945683	0.975107	0.613406	16.4454	3.29583	1.66562	0.000142063	0.000745786	2.71402	up
dcun1d5	72	66	45	516	253	398	0.0932898	0.091058	0.0746937	0.978688	0.456984	0.739727	1.25240296558e-12	4.57507646873754e-11	2.71021	up
ccdc86	287	123	165	1716	466	1413	1.96003	0.894452	1.44355	17.155	4.43654	13.8423	4.17941255366925e-08	5.78122924787888e-07	2.70715	up
LOC120545731	89	59	95	634	221	717	0.214448	0.151376	0.293241	2.23621	0.74234	2.4782	1.89027959674871e-08	2.82133830557618e-07	2.70405	up
wdr83	21	24	4	133	78	95	0.0640258	0.0779147	0.015623	0.593581	0.33152	0.415476	9.68856607418709e-06	7.24669670616799e-05	2.70129	up
sae1	42	57	19	330	251	164	0.0471251	0.0681005	0.0273103	0.542013	0.392605	0.263957	4.77935393972726e-08	6.50228153281412e-07	2.70111	up
LOC120573373	59	30	53	442	137	323	0.395612	0.214196	0.455263	4.33843	1.28061	3.10675	7.31201393970062e-08	9.47981101358833e-07	2.6998	up
LOC120550815	83	111	145	737	787	694	0.892674	1.27119	1.9978	11.6031	11.7996	10.7068	3.18492385706185e-13	1.28799489558979e-11	2.69779	up
mmp25b	10	18	15	38	63	183	0.0239014	0.0458108	0.0459287	0.132953	0.209915	0.627423	0.000100749	0.000556516	2.69511	up
ugdh	368	319	194	2655	1349	1477	1.57439	1.45321	1.06325	16.6273	8.04556	9.06425	7.1873855635292e-13	2.75495613600319e-11	2.68956	up
arhgef18b	374	327	300	3040	1018	2288	0.273827	0.254932	0.281381	3.25814	1.03904	2.40296	6.51593119412437e-11	1.69044073860517e-09	2.68899	up
emc8	56	31	49	325	289	235	0.436677	0.257398	0.489483	3.70978	3.14158	2.62861	9.83627118331169e-14	4.33582833760379e-12	2.68518	up
LOC120557464	29	27	7	177	177	26	0.101037	0.100165	0.0312427	0.902708	0.859674	0.129939	0.000476216	0.00210829	2.68208	up
atp2a2b	577	536	445	5963	1649	2157	0.446687	0.44184	0.441323	6.75748	1.77962	2.39532	3.8485334336829e-08	5.36280359610355e-07	2.68119	up
ccnk	81	43	47	446	267	337	0.272239	0.153888	0.202363	2.19428	1.25099	1.62473	1.04607608013539e-13	4.56544887251169e-12	2.67825	up
ybey	22	27	8	96	118	139	0.191334	0.250038	0.0891311	1.22218	1.43064	1.73409	1.26013034355793e-07	1.54010754743161e-06	2.67225	up
miga2	88	93	46	588	304	518	0.174939	0.196861	0.117147	1.7111	0.842476	1.47714	2.46686553311024e-11	7.01544727093545e-10	2.67199	up
LOC120543867	831	993	762	3239	9994	2772	1.32744	1.68902	1.55933	7.57385	22.2552	6.35174	2.74615104221206e-07	3.07755096459426e-06	2.66414	up
LOC120554141	7	7	10	75	19	58	0.0105849	0.0112709	0.0193712	0.166013	0.0400516	0.125806	0.000206277	0.00102294	2.66234	up
shisal1b	24	16	22	142	32	215	0.0119032	0.00844974	0.0139779	0.103094	0.0221248	0.152959	6.20703400524266e-05	0.00036497	2.66194	up
abhd11	66	29	25	292	149	276	0.211689	0.0990434	0.102722	1.37098	0.666224	1.26984	3.71584033739817e-09	6.58689981524844e-08	2.65984	up
LOC120544618	263	404	277	2428	2304	1178	0.854577	1.39781	1.15304	11.5488	10.4365	5.49069	9.64373481187681e-11	2.44307948567546e-09	2.65843	up
zmpste24	165	165	114	1185	878	644	0.701353	0.746808	0.620764	7.37332	5.20267	3.92667	2.80575183283095e-14	1.37930342889801e-12	2.6477	up
slc35e3	54	52	66	466	306	296	0.139541	0.143082	0.218486	1.76274	1.10233	1.0972	1.16707162221277e-12	4.29898471647401e-11	2.6474	up
mtr	112	96	125	728	1156	146	0.0405522	0.0370118	0.0579798	0.385852	0.58349	0.0758291	3.00883199086041e-05	0.000193431	2.64552	up
LOC120553569	8	1	8	34	43	25	0.0070998	0.000944993	0.00909527	0.04417	0.053199	0.031826	0.000871139	0.00353264	2.64	up
c2h19orf47	29	31	38	259	143	206	0.0657835	0.0748778	0.110426	0.860025	0.452204	0.670305	2.42007401514269e-10	5.66425819048618e-09	2.63811	up
hdac8	18	23	10	119	137	51	0.0126606	0.0172258	0.00901052	0.122524	0.134332	0.0514561	5.85600759418609e-06	4.67067819213009e-05	2.63594	up
LOC120566895	97	91	77	615	261	748	0.188825	0.188626	0.19202	1.75249	0.708282	2.08869	6.98254790438011e-10	1.44956379101291e-08	2.63321	up
abhd17ab	45	18	33	218	207	146	0.139877	0.0595769	0.131406	0.991932	0.896979	0.650987	7.31404466020336e-10	1.50421347723996e-08	2.63309	up
LOC120555666	84	66	77	609	247	531	0.163127	0.136478	0.191561	1.73124	0.668687	1.4792	1.27510235865514e-10	3.16359354425058e-09	2.63211	up
ogdha	271	131	153	1693	550	1036	0.151435	0.0779471	0.109526	1.38486	0.428448	0.830428	4.69537064934130e-09	8.13782194847828e-08	2.62825	up
prkra	83	59	31	446	160	414	0.288103	0.218069	0.137848	2.26619	0.774227	2.06137	8.16987312941706e-08	1.04891652682923e-06	2.6219	up
LOC120561555	53	105	62	35	379	968	0.313983	0.662356	0.470534	0.303522	3.13003	8.22605	0.0016723	0.00618587	2.62013	up
top3a	11	17	16	117	48	107	0.0146837	0.0241638	0.0273611	0.228624	0.0893231	0.204887	3.11580510806386e-06	2.65144187574237e-05	2.61983	up
trmt10a	47	12	15	224	78	118	0.106357	0.0289149	0.043484	0.742009	0.246061	0.383034	1.58431401512222e-05	0.000109921	2.61674	up
mtmr2	15	12	21	115	72	105	0.0522903	0.0445434	0.0937818	0.586841	0.349898	0.525056	8.63232550358021e-08	1.10080879902936e-06	2.61394	up
txnrd2.2	67	37	35	277	333	199	0.0570778	0.0335635	0.0381971	0.345434	0.395472	0.243182	1.50179676766809e-11	4.53419188484996e-10	2.61359	up
tsfm	64	48	26	322	147	339	0.572132	0.456909	0.297755	4.21371	1.83195	4.34713	1.16206736122354e-08	1.83598312841339e-07	2.60532	up
LOC120568752	147	115	69	863	567	497	0.0968038	0.080639	0.0582095	0.831914	0.52052	0.469481	1.80343390730846e-12	6.4109166640449e-11	2.60401	up
hspa5	2443	3405	2414	33923	12270	3321	14.749	21.8891	18.6701	299.796	103.267	28.7604	9.11668727548423e-05	0.000510411	2.6028	up
aclya	96	65	80	512	821	69	0.111383	0.080303	0.118907	0.869578	1.32791	0.114837	0.000207726	0.00102883	2.60234	up
yif1b	65	55	53	478	249	297	0.267968	0.241437	0.279907	2.88462	1.43102	1.75635	4.42785395835689e-12	1.47491034622951e-10	2.59777	up
LOC120558871	172	89	152	1053	702	669	0.113583	0.0625818	0.128588	1.0179	0.646252	0.633721	4.94942688155568e-13	1.93071448618562e-11	2.59561	up
LOC120563130	52	27	17	38	278	228	0.649275	0.358973	0.271922	0.694547	4.83893	4.08363	0.000189479	0.000950918	2.59543	up
slc25a16	90	90	76	799	257	464	0.244064	0.259882	0.264025	3.17176	0.971569	1.80495	9.82001123540606e-09	1.57980326736022e-07	2.59176	up
LOC120566380	1969	1449	1340	11243	6115	10528	10.8716	8.51899	9.47811	90.8703	47.0677	83.3834	1.523471973319e-17	1.22843862043722e-15	2.59095	up
tmem126a	72	37	30	278	165	354	1.07869	0.590251	0.575775	6.09677	3.44608	7.60767	1.85452303133807e-09	3.51853838829478e-08	2.58791	up
LOC120560826	141	45	44	686	240	351	0.0962912	0.0327229	0.0384937	0.685779	0.228485	0.343844	1.3007052456894e-06	1.2330126286019e-05	2.58643	up
trim59	31	47	23	295	113	192	0.0873028	0.140941	0.0829782	1.21613	0.443633	0.775629	2.88170810597448e-07	3.21215157453595e-06	2.58511	up
slc16a13	225	190	223	1252	1513	977	0.385421	0.34656	0.489358	3.13942	3.61302	2.40068	5.72251427526571e-17	4.20414048756187e-15	2.58114	up
g3bp2a	880	535	485	5650	1963	3260	2.08979	1.35284	1.47547	19.6409	6.49859	11.1051	5.87258354011732e-10	1.23660899258776e-08	2.57759	up
LOC120545038	36	40	35	328	115	213	0.374294	0.442836	0.466174	4.99203	1.66681	3.1767	6.11943902077699e-08	8.07619377352844e-07	2.57654	up
dnaja3a	127	85	128	911	420	664	0.567871	0.404704	0.733205	5.96289	2.61803	4.25893	2.66879724626631e-11	7.55721087465217e-10	2.57586	up
atp2a2a	146	176	139	1422	438	858	0.120751	0.154997	0.147273	1.72159	0.505	1.01792	1.68457067633487e-08	2.5546746128271e-07	2.56921	up
mrpl12	178	95	104	1043	323	784	1.06122	0.603088	0.794305	9.10251	2.68452	6.70481	1.84269292319489e-08	2.75965698939175e-07	2.56834	up
twnk	30	17	27	201	47	182	0.112277	0.067747	0.12945	1.10118	0.245214	0.977071	1.77741654095331e-05	0.000122165	2.564	up
tomm40	178	84	89	804	438	734	0.620157	0.311626	0.397229	4.10044	2.12733	3.66829	5.13942516935078e-12	1.68227124850234e-10	2.56317	up
LOC120547096	116	75	85	686	448	444	0.228292	0.157169	0.214299	1.97628	1.22911	1.25343	5.87506918893441e-15	3.23716312310286e-13	2.56208	up
LOC120543630	28	3	7	68	85	49	0.032886	0.00375186	0.0105322	0.116911	0.139172	0.0825535	0.000416795	0.00187282	2.55697	up
klf4	11	17	12	24	47	166	0.0682188	0.112262	0.0953371	0.217879	0.406339	1.47675	0.000842663	0.00343507	2.54789	up
med16	18	18	30	216	58	114	0.0171531	0.0182648	0.0366237	0.301313	0.0770509	0.155834	2.30701287302681e-05	0.000154126	2.5476	up
LOC120568924	45	68	27	246	322	234	0.0999648	0.160848	0.0768366	0.799949	0.99717	0.745653	3.9454521150985e-09	6.93811951729555e-08	2.54739	up
api5	451	380	331	3470	1250	1872	0.862701	0.773998	0.811113	9.71641	3.33329	5.1366	3.90316332443783e-10	8.68946663339492e-09	2.53969	up
LOC120550985	110	66	72	624	234	539	0.214217	0.13686	0.179623	1.77884	0.635265	1.50569	2.57343033729257e-09	4.70042027352996e-08	2.5394	up
slc20a1b	376	207	315	2288	876	1931	0.877009	0.514113	0.941231	7.81204	2.84839	6.46077	6.92171865827692e-10	1.4414615360166e-08	2.5389	up
cd4-1	42	63	31	301	73	417	0.0587737	0.0938743	0.0555732	0.616585	0.142408	0.837059	3.70542968141005e-05	0.000231901	2.53868	up
mettl14	119	103	88	705	430	626	0.290906	0.268111	0.275586	2.52283	1.46539	2.19516	2.26753023440859e-16	1.52988876631731e-14	2.53844	up
rtn4ip1	16	12	19	75	113	80	0.0257883	0.0205948	0.0392307	0.176953	0.253899	0.184961	1.83707391458221e-07	2.14039343140397e-06	2.53749	up
smox	84	98	43	286	600	378	0.118679	0.147433	0.0778275	0.591499	1.18175	0.766078	1.17482513468944e-08	1.85171484876438e-07	2.53615	up
pprc1	187	96	113	1027	498	675	0.43513	0.23786	0.336841	3.49817	1.61542	2.25303	1.5857447941442e-11	4.75507690652219e-10	2.53526	up
cdk9	80	67	59	441	315	409	0.22535	0.200962	0.212906	1.81844	1.23696	1.65263	1.97745471551707e-17	1.57529284084323e-15	2.53433	up
slc41a2b	1301	931	716	7643	2643	6184	0.555711	0.423442	0.391791	4.7789	1.57379	3.78903	7.35169019503804e-10	1.50960793694384e-08	2.53181	up
LOC120562605	217	40	30	458	255	776	1.37554	0.269988	0.243615	4.24982	2.25337	7.05603	0.000134528	0.000714459	2.53152	up
LOC120573831	112	20	40	647	103	160	0.686033	0.130446	0.313875	5.80128	0.879515	1.40583	0.000649537	0.002761	2.53092	up
lars1b	684	363	319	3648	2288	1494	0.584053	0.330047	0.348945	4.55978	2.72352	1.82992	7.22207622375833e-10	1.49226149973407e-08	2.52801	up
med10	122	126	94	729	696	500	0.405396	0.445823	0.400145	3.54601	3.22409	2.38328	1.26404211514308e-15	7.66774905075786e-14	2.52706	up
sf3b3	419	288	282	2726	1235	1549	0.326602	0.23904	0.281594	3.11045	1.342	1.73198	4.18727390683412e-12	1.40539365847651e-10	2.5262	up
trnt1	49	9	63	266	165	254	0.149693	0.0292767	0.246557	1.18954	0.702699	1.11308	3.83496311105317e-05	0.000239102	2.52303	up
rdh12l	752	783	410	3000	3875	3968	2.72482	3.02102	1.90315	15.9123	19.5736	20.6242	1.84934396176478e-15	1.09666926234876e-13	2.52046	up
synpo2lb	4	14	4	33	40	54	0.00794142	0.0295964	0.0101734	0.0959058	0.110708	0.153787	0.000576233	0.00248293	2.51899	up
ilf2	159	94	144	944	586	690	0.410176	0.25821	0.475888	3.56482	2.10741	2.55334	7.76870828418307e-14	3.49433327721214e-12	2.51853	up
mindy3	33	24	23	194	94	158	0.0322162	0.0249485	0.0287645	0.277239	0.127928	0.22126	6.91975604563939e-09	1.15925454540321e-07	2.51764	up
LOC120547690	13259	12589	9384	45979	92160	57675	98.0253	99.104	88.8761	497.599	949.836	611.648	3.27993610203753e-13	1.31435984888922e-11	2.51663	up
cdv3	285	164	173	1632	742	1038	1.39383	0.854048	1.08388	11.6837	5.05882	7.28199	1.29248890643772e-11	3.9382196540858e-10	2.51349	up
LOC120562733	23	29	5	153	47	114	0.0315441	0.0423508	0.00878477	0.307167	0.0898603	0.224276	0.000234892	0.00114367	2.50821	up
camkmt	20	18	10	119	66	79	0.00401459	0.0038473	0.00257146	0.0349664	0.0184686	0.022747	5.60698948544589e-07	5.83373949296117e-06	2.50679	up
cnpy2	99	102	112	852	508	399	0.665656	0.730276	0.964722	8.38584	4.76165	3.84834	2.81214740958538e-10	6.49002396934679e-09	2.50635	up
dnajc25	212	149	169	1539	682	698	0.508706	0.380706	0.519502	5.40583	2.28136	2.40255	6.18095528581416e-10	1.2974119476128e-08	2.50235	up
LOC120544092	643	350	393	3859	1496	2157	1.97276	1.14341	1.54463	17.3312	6.39842	9.4929	5.79304500851754e-10	1.22180585634188e-08	2.49856	up
LOC120554082	64	23	11	200	185	119	0.524406	0.200673	0.115465	2.39889	2.11319	1.39869	1.13358831799191e-05	8.30235525071274e-05	2.49607	up
mydgf	392	502	270	2353	3541	449	1.35662	1.8499	1.19703	11.9203	17.0835	2.22897	7.68934819787605e-05	0.00044019	2.49348	up
LOC120559097	1142	278	416	5559	2836	1042	3.13954	0.813799	1.46509	22.3712	10.8689	4.10917	5.39257922460971e-05	0.00032253	2.49319	up
cstf2	92	70	73	507	387	395	0.179565	0.14548	0.182526	1.44855	1.05299	1.1059	1.64473920925332e-17	1.31818371534339e-15	2.49306	up
cipcb	255	119	186	1633	696	691	1.21207	0.602294	1.13259	11.3623	4.61187	4.71144	2.43277757578984e-08	3.56268556614008e-07	2.48905	up
wee1	23	10	6	75	50	81	0.0799953	0.0370347	0.0267336	0.381848	0.24243	0.404118	1.33735200231281e-05	9.50814133257238e-05	2.48766	up
dhcr24	191	192	251	1122	1785	597	0.514635	0.550858	0.866382	4.42539	6.70476	2.30742	7.61835013675764e-08	9.84979370716792e-07	2.48423	up
slc5a2	37	7	22	136	41	175	0.0626882	0.0126286	0.0477503	0.3373	0.0968383	0.425313	0.000281357	0.00133645	2.4835	up
tardbpb	714	450	413	4332	1059	3068	3.38654	2.2727	2.50944	30.0773	7.00217	20.8737	2.39617338565196e-07	2.72693604577121e-06	2.47488	up
ruvbl1	134	98	147	1105	355	618	0.426648	0.332249	0.599586	5.15014	1.57569	2.82254	8.24794178211548e-08	1.05791253275165e-06	2.47134	up
bcl2l12	18	3	4	39	47	41	0.0383996	0.00681473	0.0109316	0.12179	0.139776	0.125466	0.000665986	0.00281194	2.47134	up
ccz1	214	243	151	1327	1026	929	0.451547	0.545968	0.408165	4.09876	3.01797	2.81184	7.24474607412511e-15	3.94257292527698e-13	2.46371	up
angptl2b	103	18	49	311	127	443	0.228662	0.0425503	0.139355	1.01067	0.393043	1.41074	5.71874053639776e-05	0.000339886	2.46328	up
LOC120572330	262	131	139	1071	695	1032	0.849741	0.452406	0.577523	5.08472	3.14231	4.80121	4.48787752376509e-14	2.1195604419382e-12	2.46145	up
ccdc167	38	70	28	290	252	198	0.325146	0.637772	0.306918	3.63233	3.0059	2.43023	7.36808031998955e-08	9.54314340367696e-07	2.45969	up
LOC120565536	310	228	341	2187	697	1910	0.623077	0.487964	0.878019	6.4346	1.95295	5.50681	5.40265874851697e-08	7.24591879212865e-07	2.45628	up
pim1	321	235	301	1819	877	1933	1.86449	1.45343	2.2397	15.4661	7.10122	16.1054	2.24963029474381e-11	6.43920151898097e-10	2.45242	up
LOC120551745	133	91	123	887	439	532	0.359711	0.262069	0.426165	3.51171	1.65518	2.06396	6.66561990802140e-11	1.72497373118738e-09	2.45172	up
pum3	401	206	319	2318	618	2003	0.649544	0.355307	0.661948	5.49629	1.3955	4.65405	4.98959354574313e-07	5.27437130686708e-06	2.45171	up
irak3	245	119	140	1245	413	978	0.358757	0.185547	0.262622	2.66868	0.843069	2.05428	4.18976575439333e-08	5.7834511833087e-07	2.44795	up
stx2b	23	15	5	69	46	108	0.0659938	0.0458288	0.0183787	0.289812	0.183998	0.444514	6.85214916775698e-05	0.000397948	2.44717	up
yrdc	74	47	33	384	219	195	0.295422	0.199793	0.16877	2.24406	1.2188	1.11669	1.06683090765689e-08	1.705897451373e-07	2.44496	up
ncln	745	443	551	4285	1720	3186	1.3219	0.83699	1.25246	11.1298	4.25453	8.10916	1.23898989906818e-10	3.09724053407894e-09	2.44455	up
LOC120564472	851	444	388	4074	585	4105	1.1895	0.660831	0.694763	8.33583	1.13991	8.23066	5.93763913642906e-05	0.000351317	2.44402	up
nt5dc3	56	83	89	669	444	127	0.153503	0.242258	0.312527	2.68439	1.69664	0.499364	4.28461180588446e-05	0.000262192	2.44388	up
LOC120564117	20	30	27	67	190	161	0.050995	0.08145	0.0881923	0.250072	0.675352	0.588857	5.84256328597773e-06	4.66276746492272e-05	2.44079	up
LOC120558984	180	147	76	834	637	618	0.60977	0.530253	0.32982	4.13573	3.00824	3.00309	3.31666063965185e-12	1.13332093795235e-10	2.43705	up
prkrip1	103	43	41	361	221	374	1.8182	0.808248	0.927165	9.32832	5.43845	9.47025	3.39765971353896e-09	6.07992585275226e-08	2.43684	up
camlg	97	91	66	670	312	354	0.356349	0.355973	0.310611	3.60306	1.59785	1.86549	1.47335050579755e-09	2.86102600420952e-08	2.43299	up
LOC120546324	218	259	283	2209	597	1311	1.77432	2.24465	2.95075	26.3187	6.77375	15.3061	5.00226240047325e-07	5.28353977506856e-06	2.43155	up
LOC120563866	1782	1261	1270	10592	7093	4758	6.30045	4.74735	5.75224	54.8194	34.9601	24.1309	8.14981892680789e-12	2.60321752386733e-10	2.43087	up
itpa	53	26	18	190	153	149	0.588199	0.307252	0.255912	3.0867	2.36711	2.37203	1.44385019712827e-08	2.24101819328922e-07	2.42856	up
LOC120560503	1857	1590	1366	11248	5779	8272	4.80428	4.38012	4.52727	42.5975	20.8424	30.6982	8.39831532944357e-15	4.51460658197405e-13	2.42787	up
ccnyl1	57	55	28	260	182	289	0.0683302	0.0702058	0.0429997	0.456251	0.30415	0.49696	3.62037659155242e-10	8.16994198748962e-09	2.42616	up
get3	98	110	74	804	349	331	0.36921	0.441278	0.357148	4.434	1.83295	1.7888	6.48962225037091e-08	8.53069231003032e-07	2.42549	up
abt1	162	143	131	1326	395	568	0.461564	0.433836	0.478143	5.53035	1.56889	2.32141	2.88326067678023e-07	3.21215157453595e-06	2.42309	up
exd2	33	21	24	180	106	118	0.0896899	0.0607745	0.0835623	0.716134	0.401619	0.460042	1.14488934679522e-08	1.81100678493062e-07	2.41791	up
clptm1l	396	333	337	2861	1619	1072	0.927477	0.830471	1.01113	9.80885	5.28608	3.60154	2.42784690598991e-09	4.47780299648684e-08	2.41745	up
c6h22orf39	81	37	32	291	251	212	0.974412	0.473949	0.493148	5.1244	4.20931	3.6583	9.33925684661756e-10	1.87124746272228e-08	2.41681	up
tmem147	188	133	134	1086	639	618	0.967823	0.729058	0.883715	8.1839	4.58583	4.56366	1.20350592166803e-12	4.40863221832079e-11	2.41092	up
gtpbp8	62	36	44	388	205	133	0.0264935	0.0163803	0.0240863	0.242701	0.122118	0.0815239	6.84811326800659e-07	6.99841188996284e-06	2.41091	up
LOC120572594	11	5	2	37	33	19	0.026289	0.012724	0.00612323	0.129442	0.109945	0.0651359	0.00204295	0.00732736	2.40948	up
uevld	41	36	39	197	210	197	0.13234	0.123732	0.161266	0.930823	0.944945	0.912139	2.68205987510584e-13	1.1014770120621e-11	2.40829	up
usp5	231	216	181	1292	990	950	0.357307	0.355759	0.358656	2.9254	2.13474	2.10785	1.90920840174785e-18	1.87017569664545e-16	2.39629	up
LOC120549076	167	136	115	899	605	626	0.763403	0.661985	0.673449	6.01574	3.85542	4.10485	1.20633477993784e-15	7.35141526723411e-14	2.39152	up
ncapd2	14	24	14	52	172	44	0.0127789	0.0233265	0.0163706	0.0694805	0.218864	0.057611	0.000518437	0.00226714	2.39081	up
lrrc8aa	84	88	67	557	427	239	0.169225	0.188773	0.172914	1.6426	1.1992	0.690667	7.16033799044054e-09	1.19104791931554e-07	2.39069	up
nsdhl	52	80	78	546	324	234	0.220955	0.361962	0.424585	3.39614	1.91922	1.42627	2.33251903884892e-07	2.66136598530958e-06	2.39031	up
sdf2l1	341	506	294	3604	1887	380	0.935563	1.47823	1.03332	14.4743	7.21721	1.49551	0.000280294	0.00133235	2.38912	up
lonp1	137	107	133	965	428	547	0.198558	0.165129	0.246938	2.04732	0.864748	1.13721	1.16598430749889e-09	2.30133977348736e-08	2.3881	up
atad1b	17	28	18	133	104	90	0.025366	0.044487	0.0344069	0.290501	0.216329	0.192633	3.30332536948465e-07	3.6213929962946e-06	2.38746	up
epc2	29	16	41	239	71	137	0.0198865	0.011683	0.0360176	0.239912	0.0678732	0.134762	4.92761077173944e-05	0.000297683	2.38489	up
LOC120569020	1349	800	784	6783	2382	5592	7.0459	4.44925	5.24578	51.8607	17.3438	41.8965	5.53326509741082e-09	9.42936825362896e-08	2.38486	up
zgc:63863	50	73	48	454	299	127	0.0827512	0.128647	0.101769	1.0999	0.68985	0.301505	6.60785767426149e-06	5.21063267050888e-05	2.38367	up
zpr1	190	95	112	925	298	768	2.59443	1.38129	1.95919	18.4894	5.67261	15.043	1.80114060749167e-07	2.10482257264366e-06	2.38338	up
LOC120562841	754	695	326	2388	2013	4587	4.29151	4.21208	2.37698	19.896	15.9721	37.4502	1.07629819080529e-08	1.71688386914465e-07	2.38335	up
got1	6615	3427	1721	18937	9435	29206	34.978	19.2953	11.6578	146.578	69.5481	221.525	1.62825146132273e-06	1.50153398357962e-05	2.38168	up
bola3	55	32	65	295	222	264	0.954286	0.591205	1.44477	7.49256	5.36967	6.57061	9.07473653854391e-10	1.82850899921908e-08	2.38144	up
rdh12	246	90	47	434	833	541	0.544488	0.212113	0.133266	1.40616	2.57026	1.71766	6.41414421734616e-06	5.06997269158312e-05	2.37696	up
LOC120574544	143	100	57	666	328	491	1.46675	1.09217	0.748969	9.99968	4.68999	7.22415	4.19325398724006e-09	7.35432237762103e-08	2.37483	up
acsl3b	33	22	36	222	95	148	0.0622688	0.044203	0.0870219	0.6132	0.249896	0.400594	5.73544379709769e-07	5.94866735473097e-06	2.37439	up
LOC120559190	50	28	27	196	281	35	0.125698	0.0749531	0.0869546	0.721286	0.984792	0.126216	0.000553137	0.00239983	2.37394	up
ecsit	29	34	23	160	180	95	0.0733059	0.091515	0.0744798	0.592043	0.634297	0.34447	1.40844784525206e-07	1.69938999138807e-06	2.37289	up
gadd45gip1	74	45	99	419	336	364	0.466648	0.302164	0.799766	3.86781	2.95377	3.29265	1.61296490531408e-09	3.11384640990853e-08	2.37209	up
mrpl17	52	43	43	262	189	248	0.749992	0.66038	0.794495	5.53155	3.80009	5.13087	4.34681473219712e-13	1.71588889607686e-11	2.37101	up
LOC120574004	228	146	151	789	789	1046	2.36952	1.61566	2.01035	12.0031	11.4309	15.5935	5.73432408686803e-19	6.26700014254073e-17	2.36781	up
LOC120567979	65	22	52	219	159	316	0.137128	0.0494207	0.140536	0.676317	0.467616	0.956284	3.85112289876687e-07	4.17094588151459e-06	2.36462	up
LOC120570467	40	40	41	194	295	121	0.106064	0.112938	0.139272	0.753015	1.09046	0.460236	2.74178351888503e-07	3.07755096459426e-06	2.36454	up
LOC120566076	38	11	11	89	69	130	0.130086	0.040097	0.0482402	0.445994	0.329287	0.638376	2.72693301829065e-05	0.000177728	2.36308	up
abcf1	542	373	373	3229	1218	1977	0.617495	0.452497	0.544393	5.38512	1.93446	3.23093	1.39151122611924e-09	2.71406260386443e-08	2.36271	up
abce1	316	214	294	2275	887	978	0.28935	0.208652	0.344868	3.04937	1.13224	1.28458	4.98361545583199e-08	6.73169875259675e-07	2.36143	up
tmem223	17	8	6	69	35	47	0.362949	0.181869	0.164104	2.15645	1.0417	1.4394	0.000116555	0.000630397	2.36139	up
dtwd1	44	41	50	271	140	279	0.28229	0.280091	0.410943	2.5451	1.25213	2.56763	1.05121881893098e-08	1.68296823989629e-07	2.36111	up
utp20	140	82	111	929	316	409	0.104602	0.0652376	0.106244	1.01606	0.329138	0.43835	4.24747176430703e-07	4.55543930342224e-06	2.35673	up
LOC120565287	50	54	35	162	408	117	0.174002	0.200102	0.156035	0.825263	1.97936	0.584059	1.78600037964238e-05	0.000122564	2.35435	up
yars2	20	45	18	172	95	157	0.077953	0.186762	0.0898762	0.98135	0.516185	0.877786	8.26347186812203e-06	6.32019386836586e-05	2.34889	up
ap2s1	651	566	373	2664	2713	2444	2.62125	2.4267	1.924	15.702	15.2285	14.1161	3.70403846097675e-19	4.13400554148603e-17	2.34795	up
LOC120549895	47	38	49	282	207	179	0.157509	0.135601	0.210365	1.38341	0.967069	0.860493	3.96162671449574e-10	8.79002544840463e-09	2.34371	up
gclc	324	285	185	1763	589	1572	0.685193	0.641779	0.501198	5.45774	1.73645	4.76877	8.36429611210471e-08	1.07075945582258e-06	2.34283	up
idh3b	291	195	192	1371	641	1318	0.647147	0.461761	0.546992	4.46314	1.98723	4.20447	7.11255705554831e-11	1.8334591520969e-09	2.33854	up
nutf2	237	123	166	1166	417	985	0.528893	0.292278	0.474566	3.80899	1.29728	3.15313	5.58454490398317e-08	7.43706161231354e-07	2.33406	up
aacs	568	893	517	3580	3468	2853	0.313579	0.524955	0.365644	2.89317	2.66905	2.25936	1.20626224435233e-11	3.7010700508852e-10	2.33402	up
mthfd2	37	31	20	225	84	120	0.211531	0.188715	0.146477	1.88298	0.669468	0.984099	3.56804573193763e-06	2.97877757317824e-05	2.33384	up
prmt1	658	398	447	3956	1466	1879	2.32508	1.4975	2.02343	20.4626	7.22145	9.52411	2.38869298908607e-08	3.5097862319638e-07	2.33282	up
fubp1	900	578	581	4671	675	4761	2.25837	1.54438	1.86766	17.1576	2.36122	17.1371	8.66323442896808e-05	0.0004875	2.33217	up
LOC120554523	86175	103379	53485	286321	597606	305041	464.95	593.923	369.681	2261.37	4494.89	2360.86	1.4708541742186e-08	2.26961208866589e-07	2.33213	up
ddx3xa	2750	1615	1822	16371	3838	9889	3.394	2.12239	2.8807	29.5765	6.60334	17.5073	1.38933892846725e-06	1.30805506861464e-05	2.33096	up
hspa9	960	606	748	5901	1438	4014	1.52899	1.02773	1.52618	13.7579	3.1928	9.17058	1.02584581158093e-06	9.96019457587826e-06	2.32992	up
LOC120572928	43	5	13	82	69	130	0.230269	0.0285108	0.0891825	0.642796	0.515104	0.998611	0.000545276	0.00237039	2.32772	up
chac2	38	32	29	227	129	128	0.204302	0.183194	0.199736	1.78652	0.966846	0.987154	2.81277563107255e-08	4.05186764110059e-07	2.32724	up
LOC120561103	741	618	623	2630	4338	2716	0.864801	0.767996	0.931441	4.4931	7.05775	4.54688	8.8298138135758e-14	3.93149689800425e-12	2.32655	up
pdia4	3276	4931	2348	14683	33763	2871	11.8863	19.0506	10.9136	77.9846	170.774	14.9424	0.000857782	0.0034881	2.32524	up
LOC120546902	241	206	189	1178	736	1209	1.12404	1.02306	1.12926	8.04268	4.78541	8.08864	3.49228283144919e-15	1.99060121392604e-13	2.32362	up
cetn3	22	24	12	133	92	56	0.0754933	0.0876939	0.0527517	0.668082	0.440101	0.275651	1.59840753695353e-05	0.000110795	2.32319	up
LOC120574761	28	7	12	100	73	46	0.026874	0.00715393	0.0147545	0.140497	0.0976733	0.0633313	0.000140128	0.000737683	2.32069	up
LOC120571839	26	12	14	128	29	92	0.0441618	0.0217033	0.0304629	0.318255	0.0686673	0.224154	0.000302865	0.00142277	2.31973	up
impdh2	310	135	178	1246	821	892	0.421106	0.19527	0.309756	2.47765	1.55472	1.73812	1.90179484150049e-11	5.51520504035143e-10	2.31957	up
LOC120572809	160	100	93	633	705	335	0.551606	0.367098	0.410735	3.19452	3.38826	1.65669	3.18183351170745e-09	5.71692477701349e-08	2.31409	up
slc35b1	245	204	162	1788	732	412	0.924025	0.819257	0.782712	9.87137	3.84864	2.22895	8.82951081894108e-06	6.69887843199523e-05	2.31386	up
ddx28	55	26	21	239	63	178	0.476973	0.240092	0.233303	3.03404	0.761642	2.2143	5.07017032284293e-05	0.000305179	2.31285	up
ist1	572	433	363	2090	1395	3141	2.29292	1.84822	1.8641	12.264	7.79555	18.0612	1.89235195244943e-11	5.50596659042268e-10	2.31258	up
tubgcp3	78	56	58	351	310	264	0.142661	0.109062	0.135897	0.939747	0.790409	0.69263	7.95700381284872e-14	3.55484521692944e-12	2.31254	up
LOC120549171	85	91	30	352	318	315	0.0540478	0.0616131	0.0244371	0.327638	0.281881	0.287314	5.64759771327639e-08	7.51346400003691e-07	2.31188	up
LOC120559206	133	95	88	592	577	339	0.482562	0.367027	0.409029	3.14424	2.91848	1.76436	4.62977489974291e-11	1.23435772730242e-09	2.31011	up
eif4g2a	1595	1066	1099	9423	2890	5768	4.53804	3.22951	4.00567	39.2455	11.4626	23.5407	6.19286758958531e-08	8.16495324074537e-07	2.30941	up
tmx2b	98	78	78	553	217	464	0.236274	0.200243	0.240909	1.95167	0.729337	1.6047	1.72859965624671e-08	2.61544643640806e-07	2.30835	up
LOC120545730	94	82	58	543	178	408	0.338989	0.314879	0.267951	2.86649	0.894863	2.11059	3.90075536064516e-07	4.21779140549237e-06	2.30727	up
dnm1l	175	142	112	917	505	637	0.31821	0.274939	0.260893	2.44083	1.28011	1.6615	3.62217996038574e-12	1.22819763579849e-10	2.30653	up
pigo	29	34	31	184	71	209	0.06369	0.0795105	0.0872176	0.591539	0.217375	0.658424	5.41768944103293e-06	4.35522949350878e-05	2.30413	up
ptpmt1	100	84	37	531	310	197	0.226586	0.202668	0.1074	1.76125	0.979207	0.640304	3.10205636640946e-06	2.6431439039561e-05	2.30389	up
map3k8	115	91	61	169	114	1015	0.364865	0.307432	0.247933	0.784899	0.504218	4.61942	0.00129046	0.0049421	2.30267	up
slc47a3	66	14	24	118	278	71	0.235676	0.0532318	0.109787	0.616802	1.38387	0.363677	0.000561459	0.00242956	2.30252	up
znrd2	93	91	65	592	279	327	0.883929	0.920975	0.791438	8.23661	3.69673	4.45829	8.44667989881508e-09	1.38241206660805e-07	2.30135	up
abcb8	82	70	82	520	295	320	0.373373	0.33939	0.478313	3.46597	1.87254	2.09009	2.7378960872249e-10	6.36308222451003e-09	2.30132	up
rpp21	44	12	43	149	188	134	0.431503	0.12531	0.540218	2.139	2.57021	1.88505	8.89561728695649e-06	6.74129759327866e-05	2.29948	up
lsm6	82	38	63	321	261	287	0.840364	0.414677	0.827111	4.81561	3.72883	4.21912	5.23494957939047e-11	1.3790233712721e-09	2.29727	up
grinaa	1143	985	987	5793	2472	6858	1.9075	1.75036	2.11011	14.1519	5.75104	16.4173	4.5525905736427e-09	7.9215075981383e-08	2.29532	up
LOC120546187	46	14	15	66	182	91	0.0633594	0.0205331	0.0264676	0.133073	0.349465	0.179796	0.000148913	0.000775591	2.29435	up
dph2	102	53	69	420	279	360	0.557494	0.308453	0.483124	3.36033	2.1258	2.82247	1.02678254144291e-11	3.2099698175038e-10	2.29366	up
srsf3a	606	485	355	2704	2005	2137	2.19743	1.87265	1.64908	14.353	10.1353	11.1156	1.52233619919297e-17	1.22843862043722e-15	2.29326	up
rhot1a	70	66	63	411	213	337	0.0980745	0.0984633	0.113075	0.842932	0.416022	0.677289	3.52706853508379e-10	7.97298364238429e-09	2.29272	up
tmem68	22	17	15	143	54	59	0.0516855	0.0425272	0.0451447	0.491784	0.176856	0.198831	5.47878175125764e-05	0.000326947	2.28984	up
cdk2	92	31	80	402	235	324	0.442915	0.158916	0.493392	2.83303	1.57717	2.2375	3.59308424713338e-07	3.90747911875756e-06	2.28977	up
mnat1	73	49	44	260	254	269	0.0475546	0.033989	0.0367191	0.247933	0.230665	0.251367	3.15190052527688e-14	1.53237987302432e-12	2.28877	up
adm2a	163	80	48	388	483	454	0.334349	0.174733	0.126131	1.16503	1.38114	1.33584	1.52198836801891e-08	2.32948775216228e-07	2.28584	up
si:dkey-193c22.1	47	28	15	89	252	67	0.123803	0.0785354	0.0506169	0.343177	0.925368	0.253161	0.000307527	0.00144057	2.28443	up
si:dkey-122a22.2	32	16	14	94	116	76	0.0205692	0.0109511	0.0115283	0.0884478	0.103945	0.0700755	1.27996788049934e-06	1.21509657227016e-05	2.28365	up
slc27a4	20	14	11	93	59	59	0.0308163	0.0229695	0.0217127	0.209762	0.126731	0.130403	5.44994682800879e-06	4.37584073185113e-05	2.2829	up
papss1	170	119	132	845	552	595	0.0917668	0.0684	0.091281	0.667707	0.415389	0.460723	5.1591580750283e-14	2.41076701004149e-12	2.28284	up
smarcb1a	76	56	37	309	229	251	0.173237	0.135921	0.108043	1.03105	0.727682	0.820705	3.73273364089687e-11	1.01776638489114e-09	2.28056	up
LOC120552199	363	265	281	2207	911	1165	0.969073	0.7533	0.961005	8.62472	3.39037	4.46131	4.44404629667965e-09	7.75304330175353e-08	2.27514	up
fastkd3	15	10	15	48	44	99	0.0941765	0.0668534	0.120646	0.441149	0.385108	0.891605	7.0386784662849e-05	0.000406638	2.2726	up
brat1	19	12	29	118	52	120	0.0546453	0.0367496	0.106848	0.496791	0.208488	0.49507	6.2615324896059e-05	0.000368011	2.27123	up
dnajc2	163	111	116	916	329	580	0.14927	0.108238	0.136086	1.22793	0.42001	0.761902	5.16353478777762e-08	6.94634629029209e-07	2.26809	up
palld	10	12	3	24	38	55	0.00438577	0.00560402	0.00168553	0.0154081	0.0232332	0.0346015	0.0014191	0.00537711	2.26786	up
snrpb2	195	124	100	833	442	659	0.80828	0.547295	0.531003	5.05434	2.55404	3.91831	9.981042406927e-11	2.51408199598481e-09	2.26701	up
LOC120562955	636	449	430	3076	1777	2207	2.50698	1.88457	2.17136	17.749	9.76474	12.4791	2.7536960660489e-14	1.35876405885935e-12	2.26657	up
LOC120573300	71	30	35	249	222	146	0.0472473	0.0212575	0.0298371	0.242555	0.205945	0.139366	1.04367061673931e-07	1.30325781263085e-06	2.26479	up
ptcd3	182	123	102	818	460	602	0.240681	0.1732	0.172798	1.58349	0.848021	1.14196	1.22347339529911e-11	3.74518800449896e-10	2.26316	up
tlr5a	118	33	134	425	482	428	0.233511	0.0695362	0.339703	1.23114	1.32969	1.21494	5.0157341135536e-06	4.04686198399224e-05	2.26238	up
LOC120567973	50	25	25	283	89	81	0.0470603	0.0250552	0.0301436	0.38991	0.116776	0.109359	0.000150136	0.000781036	2.25645	up
rps19bp1	182	101	126	859	285	751	0.865426	0.51139	0.767536	5.97921	1.88922	5.12253	4.38777691596965e-07	4.6907002374117e-06	2.25612	up
LOC120565977	107	94	78	321	525	451	0.268772	0.251421	0.250995	1.18032	1.8384	1.62504	4.35338298428911e-12	1.45744649580352e-10	2.25515	up
ppid	410	311	241	1730	1469	1211	0.94393	0.762411	0.710792	5.83035	4.71473	3.99932	1.65680277909455e-15	9.9138280320119e-14	2.25189	up
iars1	528	357	289	2397	1749	1193	0.235253	0.169372	0.164956	1.56337	1.08635	0.76248	1.77974365904296e-10	4.22537345550881e-09	2.2513	up
si:dkey-261l7.2	446	587	307	1937	3881	346	2.98399	4.18189	2.6313	18.9707	36.198	3.32066	0.00102359	0.00405027	2.25117	up
dnajc21	87	43	36	306	226	214	0.282203	0.14852	0.149594	1.45297	1.02195	0.995733	7.10389679154904e-09	1.18463973734482e-07	2.24971	up
csnk2b	526	410	380	2421	1529	2146	0.989079	0.820922	0.915374	6.66397	4.00804	5.78844	1.28774036287081e-16	9.01009447545161e-15	2.24891	up
LOC120572929	50	23	70	166	192	319	0.246462	0.12072	0.442026	1.19779	1.31935	2.25557	8.2396328690473e-06	6.30811046894391e-05	2.24724	up
qrsl1	60	21	18	150	81	209	0.226889	0.0845578	0.0871975	0.830321	0.426998	1.13369	3.75647357789843e-05	0.000234651	2.24683	up
usp10	856	543	573	4215	1677	3162	0.683305	0.461544	0.585956	4.92528	1.86618	3.62067	2.28082076045255e-09	4.24213414011596e-08	2.24504	up
ptcd2	37	48	54	274	176	208	0.149104	0.205968	0.278772	1.61633	0.988731	1.20236	2.43009084115455e-08	3.56268556614008e-07	2.24036	up
nol6	106	61	93	606	265	325	0.174225	0.10676	0.19582	1.45804	0.607198	0.766258	1.4071447506668e-07	1.69936823587377e-06	2.24005	up
ndufaf3	44	14	30	122	90	188	0.439645	0.148953	0.384008	1.78444	1.25363	2.69459	8.74699734651929e-06	6.64389965022235e-05	2.23861	up
LOC120552403	19	5	10	45	34	74	0.037587	0.0105324	0.0253427	0.130313	0.0937652	0.209991	0.000460639	0.00204344	2.23768	up
smim12	43	43	40	280	148	152	0.552184	0.587972	0.658029	5.2634	2.64945	2.79992	1.18980062586487e-07	1.46362078850578e-06	2.227	up
sec23b	813	815	721	6096	2725	1912	1.43566	1.53247	1.63104	15.7579	6.70821	4.84323	9.14115540739068e-07	8.94764168077975e-06	2.22057	up
cbx3b	85	67	32	287	241	293	0.556022	0.466681	0.268159	2.7482	2.1977	2.74933	3.80644862552845e-09	6.72947548449041e-08	2.22049	up
etf1a	1015	694	733	5275	2007	3786	3.0911	2.2505	2.8597	23.5159	8.52066	16.5392	5.54175161839448e-09	9.43167611346829e-08	2.22003	up
LOC120556258	262	109	95	668	764	591	0.469501	0.207986	0.218086	1.75228	1.90857	1.51918	5.06703016788311e-09	8.69084396110068e-08	2.2198	up
LOC120546774	155	92	100	682	410	464	0.109926	0.0694751	0.0908528	0.70802	0.405351	0.472034	2.9525202325108e-11	8.27206092261076e-10	2.21929	up
cant1b	102	41	103	447	359	308	0.277192	0.118642	0.358581	1.7782	1.36005	1.20065	1.63676380044234e-07	1.93600755787563e-06	2.21858	up
zgc:101583	310	232	173	1029	1098	1077	1.5497	1.23494	1.1079	7.52999	7.65187	7.72304	3.71095769604637e-18	3.43172759248372e-16	2.21829	up
mars2	43	40	7	183	73	141	0.333916	0.330751	0.0696363	2.08023	0.79026	1.57063	0.000512159	0.00224711	2.21273	up
rcc2	77	61	43	350	122	340	0.0801292	0.0675931	0.0573242	0.533164	0.176986	0.507534	2.69696744450581e-06	2.32950342822631e-05	2.20651	up
tfb1m	56	33	67	281	173	257	0.0552231	0.0346513	0.0846403	0.405632	0.237825	0.36354	1.04204937364149e-07	1.30325781263085e-06	2.2045	up
sdf2	642	499	491	3724	1830	1755	4.33342	3.58648	4.24568	36.7958	17.2197	16.9926	2.93457668990552e-09	5.29424858762764e-08	2.20369	up
LOC120555608	149	35	355	946	930	634	0.151889	0.0379909	0.463593	1.41164	1.3216	0.927075	0.0011579	0.00451017	2.20123	up
LOC120568015	165	74	89	489	420	528	0.20838	0.0995124	0.14399	0.904013	0.739437	0.956518	1.44224425505404e-11	4.36435652833745e-10	2.20045	up
LOC120551117	32	13	35	94	105	162	0.0558923	0.0241779	0.078314	0.240338	0.255664	0.405885	1.1635286874646e-05	8.47741232122965e-05	2.19843	up
psmd1	863	741	732	3711	3159	3637	0.501549	0.458557	0.544984	3.15709	2.55936	3.03202	3.79421636855054e-24	9.46692778447403e-22	2.19724	up
ssb	699	525	491	4221	1329	2073	3.21038	2.5675	2.88889	28.3784	8.50909	13.6573	4.59602563319944e-07	4.89748936127553e-06	2.19406	up
mrpl41	41	41	44	225	86	263	0.90305	0.961577	1.24151	7.25442	2.64062	8.3094	8.09392753499294e-06	6.21207763916115e-05	2.19047	up
uggt1	675	642	594	4493	2708	1304	0.504873	0.511312	0.56916	4.91935	2.82362	1.39908	1.35337303626461e-06	1.2792649409079e-05	2.18822	up
LOC120574257	418	354	283	996	1872	1795	1.11554	1.00596	0.967527	3.89098	6.96453	6.8716	5.09932342724635e-11	1.34597710582646e-09	2.18485	up
kpnb3	810	525	425	3916	1231	2535	1.62656	1.12258	1.09331	11.5112	3.44606	7.30214	4.75459962903528e-07	5.03804691461239e-06	2.18448	up
LOC120561921	29	51	22	127	111	223	0.126084	0.236105	0.122533	0.808274	0.672766	1.39076	1.34664621807972e-05	9.55593820221903e-05	2.17797	up
ltb4r	55	13	10	166	41	114	0.280708	0.0706492	0.0653824	1.2402	0.291712	0.834608	0.002278	0.00804171	2.17766	up
srp9	407	401	437	2383	1692	1490	6.44227	6.75867	8.86125	55.2155	37.3356	33.8311	3.89377295545994e-12	1.31355238681128e-10	2.17679	up
letm1	159	135	89	766	278	638	0.125679	0.113624	0.0901205	0.88631	0.306329	0.723388	4.00658718328065e-07	4.32332390823328e-06	2.1762	up
sbno1	215	177	145	1240	368	752	0.205972	0.180558	0.177954	1.73894	0.49147	1.03341	1.30465764683724e-06	1.23587340413866e-05	2.1732	up
slc39a14	66	82	55	231	543	116	0.0416243	0.0550667	0.044436	0.213259	0.477399	0.104942	0.000176465	0.000894088	2.17223	up
zak	66	48	36	313	89	252	0.0642855	0.0497832	0.0449201	0.446279	0.120848	0.352092	2.00860636914146e-05	0.000136214	2.17088	up
irak4	297	271	177	1177	1103	966	0.968672	0.941157	0.739543	5.61939	5.01505	4.51943	8.72894693226301e-15	4.67334389604235e-13	2.1697	up
LOC120558448	85	74	32	248	114	471	4.4434	4.11909	2.14297	18.9776	8.3077	35.3186	9.80043947293252e-05	0.000543857	2.16831	up
LOC120547341	147	118	96	594	357	628	1.57752	1.34838	1.31977	9.33117	5.34077	9.66725	3.44382722500589e-11	9.50428424814852e-10	2.16638	up
LOC120545384	145	67	129	396	378	723	0.300668	0.147933	0.342672	1.20201	1.09267	2.15052	1.32569283545014e-07	1.61426906592934e-06	2.16581	up
mettl13	40	30	29	230	64	139	0.081174	0.0648262	0.0753918	0.683246	0.181057	0.40463	4.43204644967773e-05	0.000270214	2.16516	up
pnpla3	1111	1065	1048	7301	2179	4822	1.15664	1.18061	1.39771	11.1265	3.16244	7.2011	6.21038862904339e-07	6.41109908122325e-06	2.16364	up
LOC120568226	192	117	122	314	459	1107	2.05229	1.33167	1.67058	4.91316	6.83959	16.9735	6.19825428497438e-06	4.91106738553033e-05	2.1634	up
pop1	10	25	18	120	59	61	0.00875609	0.0233089	0.0201907	0.15381	0.072018	0.0766172	0.000309471	0.00144763	2.16281	up
caprin1a	214	230	172	1167	670	876	0.331285	0.37913	0.341104	2.64455	1.44591	1.94527	2.44673765559269e-11	6.97320231843918e-10	2.1622	up
tmem267	86	68	50	325	243	313	0.334129	0.281317	0.24886	1.84838	1.31614	1.7444	6.34301681186521e-12	2.04585498341721e-10	2.15655	up
zgc:136439	108	100	67	148	865	155	1.28275	1.26471	1.01944	2.57319	14.3223	2.6408	0.00147302	0.00554015	2.15352	up
pggt1b	260	215	136	1087	744	788	0.42468	0.373938	0.284575	2.59903	1.69411	1.8463	1.14084824155325e-11	3.52490120240658e-10	2.1534	up
LOC120566166	197	142	172	937	638	641	0.496892	0.381379	0.555768	3.45961	2.24334	2.31921	1.56065994192028e-12	5.63884346228247e-11	2.15098	up
psmc6	285	216	229	1155	999	1003	0.188486	0.152111	0.194017	1.11817	0.92104	0.951527	1.87753157261244e-19	2.1972103996661e-17	2.14939	up
LOC120568503	236	150	146	1088	577	603	0.179978	0.121807	0.142636	1.21459	0.613426	0.659646	2.47123672105937e-09	4.52626515225612e-08	2.14865	up
nars1	221	269	296	1519	1098	859	0.279756	0.362587	0.480008	2.81474	1.93762	1.55979	4.41264017240035e-09	7.71861820632569e-08	2.14722	up
si:dkey-251i10.3	98	33	106	521	150	355	0.876399	0.31424	1.21437	6.82034	1.87002	4.55397	0.000173909	0.000883168	2.14134	up
gtpbp10	344	247	229	1218	1054	1232	2.12043	1.62119	1.8083	10.9902	9.05702	10.8934	2.02799236454555e-20	2.88367430416671e-18	2.14068	up
LOC120554430	743	172	586	2677	1687	1948	0.145245	0.0358025	0.146751	0.766043	0.459734	0.546245	1.02718192918053e-05	7.63168878792707e-05	2.13598	up
LOC120555577	42	27	21	120	137	122	0.935222	0.640179	0.599038	3.91146	4.2527	3.89683	3.07278356003616e-08	4.38817384426763e-07	2.13505	up
utp15	346	206	189	1726	569	810	1.18347	0.750275	0.828156	8.642	2.71314	3.97422	2.2518897276061e-06	1.99591084167983e-05	2.13112	up
atp6v1e1b	286	234	190	1076	1039	898	0.813622	0.708835	0.692437	4.48086	4.12051	3.66454	3.20473661770379e-17	2.49290806073617e-15	2.13091	up
hspa4b	1509	877	902	6652	2583	4604	4.27389	2.64488	3.27273	27.579	10.1985	18.7049	3.35538284009147e-08	4.76601317694625e-07	2.13001	up
fabp7a	2299	836	4803	5048	23233	6322	32.9825	12.771	88.2729	106.012	464.654	130.103	0.00280604	0.00959582	2.12706	up
mtrr	97	71	63	575	181	219	0.0853174	0.0664962	0.0709865	0.740331	0.221934	0.27631	2.01997023949885e-05	0.000136845	2.12686	up
zgc:194887	580	245	74	1252	1093	1223	4.28021	1.9252	0.699582	13.5249	11.2444	12.9464	0.000102288	0.000564078	2.12549	up
pgap6	91	89	108	465	475	301	0.225788	0.235138	0.343284	1.68891	1.64298	1.0713	3.78277391029948e-09	6.69657325164663e-08	2.12488	up
alg1	53	36	39	291	125	124	0.164032	0.118639	0.154628	1.31837	0.539314	0.550504	7.78664639434349e-06	6.01112737412716e-05	2.12302	up
eppk1	2032	941	895	4942	3282	7779	3.38694	1.67011	1.91107	12.0581	7.62608	18.5992	9.0403875758863e-08	1.15062642255554e-06	2.12242	up
LOC120571286	47	19	26	187	83	110	0.187142	0.0805563	0.132622	1.08995	0.460713	0.628279	2.10322835745195e-05	0.000141759	2.11672	up
acbd3	332	248	248	1779	784	927	0.84954	0.675725	0.812956	6.66368	2.79667	3.40261	2.4789420658452e-08	3.6182704060416e-07	2.11636	up
dohh	120	67	96	490	439	254	0.374678	0.222753	0.383988	2.23957	1.91082	1.13762	5.96377889186324e-08	7.89439560220215e-07	2.11622	up
ciapin1	437	343	328	1841	1593	1225	1.01521	0.848476	0.976149	6.26065	5.15903	4.08221	2.60745662226927e-14	1.2978439338281e-12	2.11517	up
LOC120551235	45	23	12	120	85	121	0.0491091	0.026727	0.0167765	0.191701	0.129315	0.189418	1.8094787872196e-05	0.000123918	2.11485	up
LOC120553236	162	100	95	597	403	486	0.292151	0.192028	0.219475	1.57601	1.01315	1.25723	4.7571234110431e-12	1.56488059670731e-10	2.11379	up
lyve1a	101	135	50	555	145	519	0.791887	1.12706	0.502205	6.36982	1.58485	5.83707	0.000165355	0.000846554	2.11362	up
usp39	141	125	101	660	299	597	0.496502	0.468689	0.45561	3.40203	1.46775	3.01552	1.79934714813377e-08	2.71008732197278e-07	2.11361	up
LOC120558908	194	150	180	515	1469	200	2.54217	2.09299	3.02166	9.87878	26.8352	3.75941	0.000771907	0.0031924	2.11208	up
ylpm1	103	57	106	437	408	276	0.0684055	0.0403089	0.0901839	0.424842	0.37774	0.262935	5.3642330738367e-08	7.20168712369711e-07	2.11115	up
si:ch73-63e15.2	460	315	283	885	1021	2546	0.146022	0.106474	0.115085	0.411241	0.45182	1.15933	1.12306556882292e-06	1.08483704032975e-05	2.10995	up
LOC120548124	142	125	144	864	353	536	0.304316	0.285246	0.395338	2.71046	1.05461	1.64774	1.33661589512184e-07	1.62607254803048e-06	2.10992	up
psmc2	456	399	400	1768	1548	2009	2.05519	1.91484	2.30949	11.6644	9.72606	12.9883	2.3607059632151e-19	2.71460657891795e-17	2.10897	up
prodha	1765	907	258	4937	2631	4049	4.42618	2.42195	0.828846	18.1234	9.19781	14.5653	0.000100667	0.000556297	2.10686	up
glb1l	75	32	46	172	342	108	0.319689	0.145241	0.251185	1.07322	2.03222	0.660354	7.33292635678882e-05	0.000421978	2.10668	up
LOC120549371	18	17	13	105	52	44	0.012581	0.0126521	0.0116401	0.10743	0.050667	0.0441145	0.000192093	0.000961482	2.10496	up
LOC120564168	16	5	10	52	41	34	0.0419779	0.0139683	0.0336101	0.199709	0.149956	0.127958	0.000648684	0.00275915	2.10309	up
ttf2	51	36	24	207	114	136	0.0845614	0.063559	0.050978	0.502418	0.263503	0.323465	8.66064908908554e-07	8.56607506013965e-06	2.10179	up
dhx29	64	49	34	254	218	132	0.142471	0.116149	0.0969605	0.827699	0.676522	0.421509	3.98243314184942e-07	4.30258953168437e-06	2.10008	up
LOC120554297	31	34	10	107	99	104	0.0204221	0.0238501	0.00843935	0.103185	0.0909188	0.0982786	2.61760437915198e-05	0.000171617	2.09975	up
si:ch211-14c7.2	13	11	6	48	38	38	0.0151887	0.0136849	0.00898044	0.0820938	0.0618927	0.0636864	0.000283465	0.00134453	2.09916	up
pdcd11	464	233	350	2381	648	1311	0.607111	0.324622	0.586661	4.56039	1.18196	2.46059	1.21720987448534e-05	8.80546136772105e-05	2.09875	up
LOC120568881	188	101	94	761	184	626	0.354606	0.202853	0.227136	2.10119	0.483822	1.69375	4.82565705222852e-05	0.000291924	2.09835	up
ttc13	226	140	100	713	737	437	0.223507	0.147429	0.126693	1.0322	1.01608	0.619942	1.47711753450535e-08	2.27662031192293e-07	2.09786	up
polr3d	174	91	134	813	306	537	0.195521	0.108882	0.192894	1.33729	0.47934	0.865574	9.2961102173359e-07	9.08586559601256e-06	2.09778	up
atf3	42	87	35	331	132	239	0.164782	0.363457	0.175913	1.901	0.721962	1.34507	6.92967546866693e-05	0.000401393	2.0958	up
ptgesl	247	110	194	834	670	770	1.1	0.521628	1.10679	5.43693	4.15958	4.91895	3.20995653155005e-10	7.3187008919341e-09	2.09509	up
gatb	34	41	25	166	105	149	0.0440535	0.0565663	0.0414965	0.314849	0.189658	0.276933	3.27049286420908e-07	3.59210943823097e-06	2.09389	up
wdr74	79	45	39	321	94	252	0.743611	0.451028	0.470276	4.42299	1.23346	3.40256	3.69440523992701e-05	0.00023143	2.09359	up
spire2	11	7	15	49	68	21	0.00585636	0.00396831	0.0102305	0.0381877	0.0504688	0.0160376	0.0026337	0.00909113	2.09347	up
aire	163	217	77	445	1062	369	1.18106	1.67424	0.714736	4.71995	10.7273	3.83529	9.42595087311862e-05	0.000525279	2.08893	up
bub3	97	120	66	487	259	439	0.483518	0.636934	0.421458	3.55355	1.79978	3.139	9.14358286086015e-08	1.15929760069046e-06	2.08775	up
optn	441	346	403	1677	812	2524	0.529155	0.442071	0.619468	2.94557	1.35825	4.3443	5.11537474309656e-07	5.3943951836291e-06	2.08743	up
slc38a7	53	59	42	268	142	235	0.117436	0.139204	0.119219	0.869269	0.438626	0.746932	1.07620279218829e-07	1.33882462125099e-06	2.08733	up
rpusd2	61	12	32	238	56	125	0.525081	0.109989	0.352871	2.99893	0.671991	1.54345	0.00169454	0.00624716	2.08695	up
ldhd	84	70	65	289	338	278	0.1012	0.0897991	0.100319	0.509673	0.567672	0.480433	1.75724359508801e-12	6.26355506777462e-11	2.08553	up
polr2h	79	76	63	421	170	318	0.331919	0.340009	0.33909	2.58928	0.995709	1.91654	4.75974833250184e-07	5.03946452754238e-06	2.08408	up
ssh2a	256	115	103	692	336	875	0.194761	0.0931605	0.100385	0.770655	0.356352	0.954895	2.58475931807746e-06	2.2519063003522e-05	2.08369	up
LOC120570908	597	428	383	2464	1116	2211	1.68265	1.2845	1.38289	10.166	4.38492	8.93909	3.59667848631565e-09	6.40141000040891e-08	2.08273	up
arf3b	34	20	14	76	132	64	0.161044	0.100872	0.0849501	0.526954	0.871604	0.434843	6.6743882982975e-05	0.000389334	2.08192	up
c7h1orf43	60	41	46	237	150	219	0.43256	0.314739	0.424837	2.50113	1.50753	2.26477	3.84632336851233e-09	6.79089188587543e-08	2.08068	up
pdap1a	1284	1077	557	4609	3042	4208	3.93739	3.51667	2.18811	20.6892	13.0041	18.51	7.89658956634438e-10	1.60406298656433e-08	2.08053	up
LOC120559225	559	396	423	1317	2548	1776	1.04967	0.79179	1.01754	3.6201	6.66992	4.78378	3.7179204049831e-10	8.31908281480481e-09	2.08011	up
LOC120563452	11	5	10	27	37	43	0.2984	0.144427	0.347517	1.07217	1.39922	1.67325	0.0010075	0.00399137	2.07889	up
parn	132	127	89	584	443	401	0.300716	0.308077	0.259742	1.94755	1.40691	1.31043	4.75386448236214e-11	1.25982172173862e-09	2.07598	up
derl1	611	793	517	3772	2627	1564	1.95715	2.70476	2.1215	17.6867	11.7307	7.18632	3.30445032524793e-07	3.6213929962946e-06	2.07551	up
uhrf1	23	16	7	72	39	74	0.0359712	0.0266452	0.0140247	0.164836	0.0850297	0.166014	0.000298228	0.00140398	2.07339	up
mtfr1l	106	59	45	288	175	381	0.407607	0.24158	0.221676	1.62114	0.938109	2.10159	6.95749563740928e-07	7.09922240039354e-06	2.073	up
prlra	67	39	50	322	60	258	0.111007	0.068804	0.106125	0.780954	0.138582	0.613173	0.000429044	0.00192198	2.07244	up
LOC120565191	13743	10291	8829	66675	26541	40535	7.66534	6.11195	6.30857	54.4384	20.637	32.4314	2.89635031710296e-08	4.16318876014887e-07	2.07082	up
tax1bp3	35	33	49	194	115	182	0.177516	0.17822	0.318373	1.44034	0.813106	1.32412	1.07748615418944e-06	1.04309494165455e-05	2.07006	up
LOC120575059	371	204	227	1311	712	1217	0.690057	0.40403	0.540887	3.56949	1.84616	3.24704	8.23542937238385e-10	1.6652189299756e-08	2.06935	up
tnfaip3	365	187	211	1097	684	1293	0.694595	0.378925	0.514388	3.05589	1.81457	3.52959	1.72187973364093e-09	3.30001994169097e-08	2.06841	up
rcc1	90	53	78	404	230	268	0.24401	0.153008	0.270912	1.60339	0.869304	1.04228	3.73061151130593e-08	5.22048747359891e-07	2.06741	up
pabpn1	152	97	154	646	231	795	0.180447	0.122617	0.234205	1.12261	0.382293	1.35381	1.57145610721561e-05	0.000109144	2.06557	up
gmcl1	112	105	70	542	222	407	0.357442	0.35682	0.28619	2.53209	0.987687	1.86324	4.71589525933375e-07	5.00104241454928e-06	2.0641	up
abracl	233	224	141	551	1155	709	1.07703	1.10254	0.834951	3.72835	7.44275	4.70116	9.06830089470615e-08	1.15208805533639e-06	2.06252	up
thumpd3	135	57	99	585	171	418	0.337124	0.151566	0.316709	2.13847	0.595293	1.49733	3.95633005624332e-05	0.000245742	2.06215	up
LOC120574291	936	542	468	3141	2795	1760	1.39945	0.862886	0.89639	6.87452	5.82563	3.77468	2.31718399842303e-09	4.29165843069274e-08	2.06152	up
LOC120556480	418	244	279	1689	961	1134	0.687921	0.427587	0.588215	4.06897	2.20478	2.67708	2.1803319957719e-10	5.13037550037147e-09	2.06139	up
mrps31	187	177	168	936	429	829	0.916022	0.92323	1.05425	6.7117	2.92955	5.82512	1.53663547571245e-08	2.34918699778282e-07	2.06125	up
LOC120575699	508	386	331	2173	840	1961	1.37287	1.11077	1.14594	8.59642	3.16463	7.60202	1.27737125507777e-07	1.55829866025355e-06	2.05982	up
cluha	1390	931	863	5331	3202	4275	1.68119	1.19901	1.33716	9.4385	5.39886	7.41693	6.4668897692983e-13	2.50053071079534e-11	2.05959	up
tmem254	257	259	196	989	1142	762	0.622388	0.667883	0.60807	3.50604	3.85543	2.64709	1.06652839059249e-11	3.31853445581062e-10	2.05861	up
rps6kc1	27	32	26	167	68	115	0.0273177	0.0344749	0.0336995	0.247337	0.095911	0.166903	2.419528491705e-05	0.000160945	2.05531	up
lrpprc	595	322	374	2393	1135	1626	0.25112	0.144708	0.202211	1.47842	0.667788	0.984398	9.73371549194307e-09	1.56782769385451e-07	2.05503	up
psmd5	145	101	69	318	541	389	0.833667	0.618327	0.50821	2.67636	4.33611	3.20819	1.75896461686788e-08	2.65531370929919e-07	2.05438	up
tes	76	53	41	129	246	306	0.0917162	0.0681053	0.0633849	0.227885	0.413853	0.529713	1.59987490127263e-06	1.48052804019799e-05	2.0542	up
kin	231	142	162	891	382	887	1.00343	0.656804	0.901487	5.66559	2.31322	5.52694	1.54216597083457e-07	1.83891819642167e-06	2.05384	up
LOC120572493	90	47	61	410	147	234	0.050403	0.0280275	0.0437636	0.336117	0.114765	0.187982	9.02951751850343e-06	6.82712062119436e-05	2.05136	up
serac1	76	46	23	220	124	224	0.259152	0.167021	0.100471	1.09814	0.589443	1.09566	9.72940518421021e-06	7.27312912131124e-05	2.04804	up
psma5	393	385	353	1489	1616	1492	1.86148	1.94178	2.14196	10.3241	10.6705	10.1373	1.11657471432151e-17	9.40483058738063e-16	2.04762	up
si:ch211-214j24.10	397	320	329	1907	555	1794	1.35108	1.15961	1.43435	9.50024	2.63307	8.7579	7.03827612095286e-06	5.52078488458487e-05	2.04549	up
lrrc8da	311	163	113	866	800	601	0.450795	0.251581	0.209829	1.83751	1.61654	1.24962	3.71745966317579e-08	5.20759391799118e-07	2.04276	up
agk	457	256	262	1713	554	1602	1.54706	0.922792	1.13622	8.48871	2.61445	7.7793	4.4229762639387e-06	3.62388092405981e-05	2.04225	up
ranbp1	570	393	364	2673	958	1651	3.20604	2.35375	2.6228	22.0083	7.51172	13.3207	3.77770369644972e-07	4.09478308867632e-06	2.04068	up
fbxo4	94	66	59	222	401	242	0.333606	0.249415	0.268242	1.15332	1.98394	1.23199	8.10249677239808e-08	1.04314767690423e-06	2.03956	up
nedd8l	133	134	84	418	572	409	1.85989	1.99532	1.50482	8.55664	11.1509	8.20435	7.5659364728309e-10	1.54639789670349e-08	2.03758	up
noc4l	127	35	65	377	211	288	0.490684	0.143992	0.321722	2.13222	1.13647	1.59616	1.073084762652e-05	7.94094734264695e-05	2.03534	up
dgcr8	227	145	143	983	353	705	0.285703	0.194326	0.230566	1.81107	0.61936	1.27281	8.52365588220065e-07	8.45587587293484e-06	2.03524	up
LOC120574181	120	86	44	558	285	123	0.309534	0.23621	0.145395	2.10695	1.02483	0.455112	0.000408081	0.00184054	2.03456	up
sumo3b	135	88	101	428	427	431	1.02354	0.71044	0.980986	4.75016	4.51314	4.68744	2.05383853188995e-14	1.05271165681057e-12	2.03266	up
rangap1b	560	378	319	2479	562	1934	1.82133	1.30908	1.32911	11.8024	2.5481	9.02285	4.60620702897661e-05	0.000279672	2.03259	up
LOC120572608	24706	29631	34475	143675	63391	160186	164.484	210.058	294.032	1400.21	588.338	1529.79	8.59114834772881e-07	8.51510185734956e-06	2.03148	up
rfk	235	211	195	1155	548	865	1.74692	1.67017	1.85699	12.5684	5.67892	9.22378	4.93000076573143e-09	8.47780625826169e-08	2.02772	up
ppie	118	96	53	416	239	394	0.726438	0.629304	0.417986	3.74889	2.05113	3.47936	1.10549154364739e-07	1.37139026014945e-06	2.0276	up
LOC120568025	29	16	25	133	57	88	0.0536856	0.0315393	0.0592884	0.360416	0.1471	0.233684	6.57582685499465e-05	0.000384433	2.02699	up
kiaa1143	178	164	98	762	508	463	1.54476	1.5155	1.08952	9.68028	6.14587	5.76378	8.93144286839117e-09	1.4491950980565e-07	2.02694	up
utp6	190	117	121	735	372	577	0.452351	0.296606	0.369043	2.56155	1.23465	1.97054	6.54902216418129e-09	1.1018354847218e-07	2.02674	up
irf3	125	118	201	357	285	1207	0.435753	0.43801	0.897626	1.82176	1.38501	6.03564	0.000426287	0.00191157	2.02639	up
pigu	58	39	43	275	97	183	0.0953759	0.0682885	0.0905834	0.661966	0.222362	0.431666	1.34409793227542e-05	9.54583837616009e-05	2.02586	up
il20ra	148	134	63	629	260	466	0.552964	0.533105	0.30154	3.44016	1.35421	2.49751	4.6059842262419e-06	3.75586506045215e-05	2.02568	up
timm22	88	50	62	278	245	263	0.744601	0.450488	0.672051	3.44333	2.88992	3.19215	5.9229306218859e-11	1.55406417745673e-09	2.02385	up
nat10	278	125	178	1170	387	707	0.718304	0.343911	0.589186	4.42529	1.39397	2.62041	8.94920787385515e-06	6.77414567394737e-05	2.02285	up
mak16	167	103	155	821	315	556	0.528265	0.346933	0.628112	3.80164	1.38907	2.52288	1.50600615490527e-06	1.40150776864654e-05	2.02216	up
sfxn3	124	112	66	355	121	728	0.222256	0.213758	0.151546	0.931434	0.30234	1.87176	0.000497566	0.00219254	2.02139	up
eif4eb	457	500	300	2194	1338	1443	0.932384	1.08623	0.784096	6.55251	3.80552	4.2231	2.10225053431351e-09	3.94888651502299e-08	2.01818	up
ldha	232	171	131	510	1146	404	0.610917	0.479471	0.441911	1.96588	4.20686	1.52603	1.12817903303402e-05	8.27915623354156e-05	2.01809	up
xpo1a	359	189	224	1323	655	1026	0.312412	0.175133	0.249719	1.68533	0.794609	1.28076	1.41771099821605e-08	2.20303293071787e-07	2.01743	up
b3gnt2l	93	77	35	193	236	367	0.330683	0.291536	0.159429	1.00457	1.16982	1.87189	2.98982834475272e-06	2.55906084343107e-05	2.01346	up
rex1bd	93	58	63	280	310	242	0.334047	0.221833	0.289891	1.47223	1.55226	1.24689	1.5985644861512e-10	3.85053128686037e-09	2.01229	up
psmc5	595	520	416	1964	2025	2015	1.63078	1.51759	1.46063	7.87976	7.73718	7.9221	1.4993122696425e-19	1.8189821517204e-17	2.01023	up
eif3eb	62	44	39	181	214	168	0.207265	0.156624	0.16702	0.885738	0.997302	0.805619	2.87356509654884e-09	5.21160688974696e-08	2.00915	up
rrp12	603	327	411	2849	898	1453	1.40446	0.810985	1.22632	9.71354	2.91573	4.8545	7.09480307139135e-06	5.55815615024166e-05	2.00876	up
ndufa6	118	136	92	420	460	489	0.614082	0.753625	0.61334	3.19953	3.33719	3.65039	1.20408529031599e-11	3.7010700508852e-10	2.00852	up
psmd7	634	486	435	2134	1963	1968	2.53312	2.06764	2.22651	12.4811	10.9337	11.2792	2.77735905390759e-20	3.78637073493547e-18	2.00789	up
taf15	243	213	165	1026	653	749	0.474513	0.442888	0.412758	2.9328	1.7776	2.09802	1.97970193879315e-11	5.70361186026158e-10	2.0063	up
bms1	280	177	157	1174	391	805	0.248783	0.167459	0.178703	1.52695	0.484305	1.02599	3.17625948221086e-06	2.6924907303049e-05	2.00383	up
LOC120545428	216	119	97	572	520	553	0.602246	0.353297	0.346467	2.33458	2.02117	2.21173	1.00836354770132e-10	2.53509497239587e-09	2.00351	up
calub	1462	1487	1423	8492	6239	2440	8.13308	8.80828	10.141	69.1529	48.384	19.4708	1.27989460622991e-05	9.15872633808675e-05	2.00284	up
vars1	637	400	390	2553	1425	1515	1.10713	0.740272	0.868346	6.49534	3.45265	3.77709	1.80188190255181e-09	3.43839628850579e-08	2.00251	up
hnrnpl	172	86	125	513	517	447	0.313292	0.166799	0.291676	1.36783	1.31278	1.16793	1.41039183044283e-10	3.45032583168488e-09	2.00249	up
ppp4r2b	250	199	219	1003	789	819	0.617154	0.523093	0.692576	3.62449	2.71525	2.90017	1.14807453086557e-14	6.09724401452459e-13	1.99747	up
abcb7	153	116	113	767	334	380	0.120728	0.0974649	0.114226	0.885943	0.367404	0.430118	7.51525392741025e-07	7.5979906678955e-06	1.99634	up
tomm22	471	271	348	1974	938	1295	3.76929	2.3093	3.56769	23.1248	10.4645	14.866	2.65468556143722e-08	3.85351941431896e-07	1.99537	up
eif2d	73	61	61	354	186	220	0.10582	0.0941557	0.113278	0.751173	0.375869	0.45746	1.38427494069393e-07	1.67630665190214e-06	1.99411	up
LOC120569679	37	38	28	135	141	125	0.239971	0.26243	0.23264	1.28169	1.27484	1.16293	4.53383535965623e-08	6.20014878966846e-07	1.99406	up
bud13	54	24	35	180	73	181	0.290132	0.137305	0.240901	1.41568	0.546768	1.39497	5.57713177840522e-05	0.000331781	1.9931	up
ube2nb	298	290	178	1032	914	1018	0.925586	0.959116	0.708256	4.69216	3.95754	4.5356	8.02015286532673e-13	3.03024289974516e-11	1.99228	up
lsm8	30	24	18	105	92	80	0.139788	0.119078	0.107446	0.716191	0.597605	0.534716	1.79742326108477e-06	1.63249486295227e-05	1.99228	up
edem3	532	425	397	2152	1671	1395	0.95587	0.813109	0.913792	5.66007	4.18545	3.5954	1.18054091461461e-12	4.33652029301767e-11	1.98814	up
mtrf1l	30	42	24	148	93	135	0.117872	0.175717	0.120801	0.851227	0.509393	0.760871	4.89088881620304e-06	3.95820769311316e-05	1.98547	up
LOC120564231	543	289	103	1734	814	870	1.97339	1.11837	0.479535	9.22476	4.12398	4.53544	0.000180186	0.000910502	1.98543	up
si:dkey-79d12.5	403	347	310	2063	696	1354	4.24803	3.8948	4.18614	31.8328	10.2275	20.4733	1.4071575820671e-06	1.3197341748408e-05	1.98539	up
sart3	128	115	55	521	254	361	0.264068	0.252625	0.145358	1.57339	0.730498	1.06832	2.25607264083574e-06	1.99827894188961e-05	1.98487	up
gpn1	86	28	46	242	131	228	0.110612	0.0383472	0.0757932	0.455628	0.234884	0.420653	1.44406695061917e-05	0.000101522	1.98433	up
agt	14063	11543	9206	59007	35989	38454	56.6153	49.4819	47.4784	347.738	201.978	222.067	1.81593112953691e-11	5.32458387073086e-10	1.98339	up
med21	27	20	21	106	67	89	0.114507	0.0903173	0.114093	0.658062	0.396116	0.541433	4.65883920977439e-06	3.78896000676855e-05	1.98193	up
LOC120570956	26815	22163	9779	43241	138260	36727	107.261	94.3988	50.1106	253.194	770.976	210.735	0.000381083	0.00173714	1.98149	up
LOC120565230	59	21	25	145	126	118	0.425476	0.161256	0.230958	1.53068	1.2667	1.22065	8.0021540311433e-06	6.15593280441181e-05	1.97839	up
LOC120559339	54	38	50	135	258	151	0.624623	0.468037	0.740907	2.28587	4.16029	2.50546	3.07253905128132e-06	2.62306368070653e-05	1.97677	up
rab42a	45	39	41	233	62	190	0.134208	0.123852	0.156646	1.01722	0.257773	0.812844	0.000203496	0.001012	1.97279	up
bcas2	201	155	109	730	330	704	1.20217	0.987126	0.83515	6.39122	2.75145	6.03987	3.8612289415542e-07	4.17846902807796e-06	1.96981	up
slc30a1a	339	266	243	1826	478	930	1.45492	1.21561	1.33603	11.4719	2.85988	5.72545	3.09836015074724e-05	0.000198511	1.96874	up
slc25a40	152	125	128	847	279	427	0.653045	0.57185	0.704497	5.32691	1.67102	2.63156	1.02783104441153e-05	7.63168878792707e-05	1.96871	up
si:ch211-11k18.4	168	123	209	963	650	313	0.539343	0.420468	0.85955	4.52558	2.90903	1.44141	3.85166508259442e-05	0.00024003	1.96738	up
slc38a6	74	28	63	246	110	272	0.119556	0.0481692	0.130391	0.581791	0.247748	0.630368	7.5901559644335e-05	0.000435265	1.96679	up
mdh2	2863	1736	2113	9845	4947	10742	43.7264	28.2322	41.342	220.105	105.328	235.339	1.90430091770093e-08	2.8390614809106e-07	1.96583	up
top1l	763	499	632	3488	1489	2238	1.4775	1.0289	1.56779	9.88715	4.01954	6.21654	1.06185744806521e-07	1.32222249465295e-06	1.96542	up
srm	352	259	141	1238	842	708	1.88045	1.4733	0.964954	9.68124	6.2706	5.42547	2.47078795024806e-07	2.80943248960278e-06	1.96387	up
mrps22	88	88	71	396	208	344	0.390688	0.416009	0.403809	2.57357	1.28733	2.19075	5.73569099081361e-08	7.62299272990142e-07	1.96337	up
LOC120546217	34	34	27	79	173	109	0.292979	0.311967	0.298051	0.996498	2.07817	1.34732	2.48500434717368e-05	0.000164326	1.96202	up
slc35g1	211	89	181	663	672	472	0.742028	0.333273	0.815428	3.41306	3.29447	2.38104	3.2036189525649e-07	3.53259326188335e-06	1.96182	up
adap2	42	80	18	162	240	132	0.177227	0.359454	0.0973023	1.00067	1.41179	0.79899	0.000612643	0.00262197	1.9618	up
bace2	151	125	144	171	915	512	0.229084	0.20193	0.279866	0.379758	1.93517	1.11423	0.000413493	0.00185987	1.9612	up
gk	47	30	27	240	89	58	0.0504354	0.0342793	0.0371169	0.377	0.133139	0.0892796	0.00103464	0.00409029	1.96058	up
LOC120570047	127	107	71	364	288	501	0.820408	0.736008	0.587563	3.44207	2.59357	4.64248	9.5031738565504e-09	1.53256062291491e-07	1.95953	up
slc25a19	28	25	11	78	68	94	0.210197	0.199839	0.105787	0.857147	0.711633	1.01224	4.21621193439154e-05	0.000258245	1.95822	up
bysl	316	163	232	1439	422	810	1.50378	0.825957	1.41434	10.0242	2.79956	5.52928	2.80620361613704e-05	0.000182087	1.95789	up
srsf2b	560	424	410	2283	1006	1976	2.62949	2.11993	2.46625	15.6921	6.58506	13.3093	3.58207640062006e-08	5.05004033281447e-07	1.95135	up
mvb12a	84	74	88	349	324	258	0.199889	0.187506	0.268264	1.2157	1.07482	0.880676	2.05048053855788e-09	3.86261462135177e-08	1.94393	up
abat	27255	19608	8694	43857	102508	54291	17.5214	13.4224	7.16	41.272	91.8672	50.0654	2.29697837609334e-05	0.000153565	1.94345	up
coil	92	54	59	277	172	314	0.193536	0.12096	0.159	0.852995	0.504408	0.947524	9.92347685005799e-08	1.2462303690899e-06	1.943	up
LOC120551676	93	49	82	231	309	297	0.116773	0.065513	0.131899	0.424584	0.540874	0.534935	3.87774571404795e-08	5.39782203395474e-07	1.9421	up
LOC120549717	694	395	506	2486	2364	1020	2.59773	1.57436	2.42636	13.6216	12.3356	5.47673	2.20558251715707e-06	1.96012252734443e-05	1.94161	up
eif2s2	1735	1141	1238	6633	3538	5152	7.09028	4.96503	6.48118	39.6795	20.1558	30.2013	3.14330361309286e-10	7.19153061929756e-09	1.94081	up
uspl1	75	45	41	341	66	187	0.116616	0.0745044	0.0816677	0.776147	0.143061	0.417085	0.000830742	0.00339485	1.9405	up
zc3h13	176	118	105	599	459	413	0.306178	0.218583	0.234003	1.52539	1.11315	1.03062	2.15949101809319e-10	5.09039380093839e-09	1.93927	up
usp42	62	34	43	275	70	170	0.122762	0.0716841	0.109071	0.797071	0.193219	0.482844	0.00032296	0.00150222	1.93642	up
LOC120564047	10	9	10	53	26	30	0.029195	0.0279784	0.0374006	0.226505	0.105818	0.125637	0.00222943	0.00790189	1.93527	up
dapk3	125	113	98	458	405	392	0.339205	0.326514	0.34068	1.81932	1.53209	1.52589	7.59715975500351e-13	2.88692070690133e-11	1.9348	up
mfap3l	471	419	201	1496	1793	675	1.34794	1.27684	0.736914	6.26723	7.15337	2.77103	2.40814599051971e-05	0.000160268	1.93358	up
bpnt2	452	357	287	2020	806	1233	1.01333	0.852224	0.824261	6.62914	2.51899	3.96518	4.97324218279887e-07	5.26129237002658e-06	1.93306	up
hspa13	60	38	55	311	130	128	0.331132	0.223309	0.388851	2.51248	1.00017	1.01332	7.38910361797328e-05	0.000424472	1.93147	up
uggt2	182	232	220	779	1253	354	0.0975184	0.132366	0.151011	0.611006	0.935934	0.272085	9.18415407194943e-05	0.000513536	1.93044	up
LOC120546514	383	279	304	1606	808	1174	0.795939	0.617387	0.809327	4.88561	2.34084	3.49974	4.81572099961047e-09	8.30288063870259e-08	1.92798	up
dnajc11a	305	215	198	1062	700	875	0.618282	0.464085	0.514187	3.1514	1.97817	2.54437	6.07416437291107e-12	1.96393030971579e-10	1.92417	up
fitm2	268	223	160	982	463	959	1.72303	1.52664	1.31779	9.24192	4.14971	8.84429	1.81056432741541e-07	2.11323059715282e-06	1.92407	up
bud23	406	207	268	1350	581	1297	1.39614	0.757961	1.18062	6.79564	2.78522	6.3978	1.12910194320583e-06	1.08987183189445e-05	1.92385	up
pigc	49	47	55	225	157	185	0.349226	0.356682	0.502161	2.34739	1.55987	1.89134	7.8557784246763e-08	1.01450013562421e-06	1.92377	up
cisd2	128	116	94	456	392	403	0.670708	0.647223	0.630987	3.49768	2.86344	3.02911	1.07322826284397e-12	3.99533729972227e-11	1.92346	up
ncdn	163	113	87	600	165	567	0.585308	0.432064	0.400208	3.15385	0.825962	2.92056	0.000103134	0.000568032	1.92328	up
nup155	272	230	314	1690	500	882	0.390776	0.351852	0.577908	3.55417	1.0014	1.81767	3.95337620889856e-05	0.000245674	1.92258	up
LOC120574787	361	587	250	1126	1418	1967	0.489402	0.847363	0.434179	2.23455	2.67987	3.82516	2.59569670360405e-06	2.25825613213553e-05	1.922	up
sirt7	26	29	7	73	73	80	0.125968	0.149609	0.0434465	0.51773	0.493048	0.555986	0.000566788	0.00244781	1.92043	up
immt	455	307	222	1455	989	1115	0.495239	0.355807	0.309546	2.31824	1.50065	1.74086	4.37417321262228e-10	9.57683221253594e-09	1.9193	up
nfkbie	580	497	426	1646	1588	2331	1.24903	1.13965	1.17523	5.18879	4.7673	7.20065	1.57170843857924e-13	6.74814038693894e-12	1.9192	up
tardbpa	316	297	204	1365	615	1035	0.554921	0.555357	0.458927	3.50888	1.50556	2.60718	1.61727702741687e-07	1.91467067238681e-06	1.91857	up
bbln	46	19	7	60	100	90	0.397508	0.174829	0.0774917	0.758982	1.20467	1.11562	0.00189146	0.00686974	1.91839	up
LOC120547310	150	158	176	524	688	601	0.476532	0.534478	0.71628	2.43683	3.04697	2.73881	4.60861455205754e-10	9.9745202678247e-09	1.91624	up
wbp2nl	2277	1731	1709	7040	4609	9490	10.2284	8.27966	9.83456	46.2923	28.8622	61.1499	9.63089280079057e-10	1.92385085192832e-08	1.91601	up
urb2	242	128	128	924	261	609	0.375323	0.211384	0.254313	2.09775	0.564299	1.35486	5.83694647465948e-05	0.000346134	1.91305	up
LOC120549310	1139	545	754	3444	1980	3408	30.3904	15.4839	25.7723	134.514	73.6472	130.436	1.94265230609239e-08	2.88647574109727e-07	1.91185	up
LOC120547297	616	402	348	1494	1733	1702	3.21602	2.23479	2.32748	11.4178	12.6129	12.7463	2.55300620951399e-14	1.28368646823624e-12	1.9108	up
LOC120567109	23	13	9	56	33	73	0.305334	0.183765	0.153059	1.08825	0.610717	1.39013	0.000869408	0.00352853	1.91077	up
pitpnb	43	26	46	201	143	78	0.0391425	0.0252015	0.0536424	0.267836	0.181466	0.10185	0.000147543	0.000769063	1.91038	up
LOC120560959	122	126	55	509	350	237	0.0550301	0.0605179	0.0317814	0.336087	0.220084	0.153347	1.77587747676449e-05	0.000122123	1.9101	up
LOC120568081	60	45	42	208	165	163	0.0950337	0.0758947	0.0852207	0.482261	0.364325	0.37034	1.06972298316876e-08	1.708456126742e-07	1.90997	up
gss	57	41	16	141	168	94	0.0737642	0.0564972	0.0265253	0.267105	0.303081	0.174496	0.000151841	0.00078774	1.90887	up
srsf5a	1001	796	644	3573	1471	3900	3.53965	2.99717	2.91731	18.4949	7.25134	19.7823	1.10925373674435e-06	1.07227861218621e-05	1.90816	up
timmdc1	24	51	41	104	177	159	0.0849038	0.192114	0.18581	0.538569	0.872907	0.806862	9.41126162592451e-05	0.000524682	1.90708	up
prkag1	1422	1027	722	4760	2790	3858	4.60459	3.54107	2.99501	22.5627	12.5943	17.9201	1.29496006482298e-09	2.54450994015143e-08	1.90517	up
fcf1	106	94	76	507	170	333	0.8539	0.806309	0.784303	5.97863	1.9091	3.84797	1.79500167719053e-05	0.000123054	1.9034	up
psmd6	609	539	483	2502	1628	1826	2.43284	2.29275	2.47179	14.631	9.06627	10.4636	6.05521455332539e-12	1.96260189346017e-10	1.90031	up
polr1g	192	141	164	974	363	475	1.25494	0.98133	1.37321	9.31912	3.30757	4.45352	8.70679844537103e-06	6.6225630238174e-05	1.89974	up
pex11a	247	118	100	715	497	413	1.05009	0.534174	0.544625	4.44966	2.94553	2.51863	1.1314976131556e-06	1.09138763212033e-05	1.89601	up
kiaa0513	121	54	66	270	405	170	0.0526658	0.025027	0.0368007	0.172028	0.245741	0.10614	2.77873225651325e-05	0.000180659	1.89517	up
exosc2	102	81	88	403	234	350	0.412475	0.348783	0.455879	2.38559	1.31915	2.03026	1.41374302116609e-08	2.19945149551769e-07	1.8923	up
npm1a	2216	1276	1386	10106	1831	5521	6.32632	3.87886	5.0689	42.2331	7.28699	22.6092	0.000392041	0.00177973	1.89206	up
senp3b	84	54	48	256	153	257	0.117043	0.0801185	0.0856796	0.522155	0.297192	0.513672	2.28565761796383e-07	2.61240590665114e-06	1.89111	up
pim3	219	108	154	555	438	730	1.07148	0.562648	0.96523	3.9749	2.9874	5.1233	2.06191604608692e-08	3.04656735122384e-07	1.88894	up
mettl9	136	86	63	510	257	236	0.279201	0.187996	0.165687	1.53264	0.735513	0.694987	1.17002496698375e-05	8.52004964944557e-05	1.8874	up
slc17a5	703	446	492	1757	2310	1784	1.63378	1.10369	1.46478	5.97727	7.48393	5.9473	1.69288694043431e-12	6.0504694325144e-11	1.88715	up
eif1axb	764	596	492	2633	1412	2619	1.84636	1.5337	1.5232	9.31463	4.75703	9.07913	4.10674101888235e-09	7.21215713594957e-08	1.88669	up
tmed10	3941	3834	2779	15238	15252	7330	16.0972	16.6751	14.5413	91.1099	86.8462	42.9473	3.52530797288842e-07	3.84325413301537e-06	1.88612	up
lman2lb	564	431	414	2005	1467	1592	2.5035	2.03713	2.35417	13.0279	9.07774	10.1367	4.22546138221632e-14	2.00998206181398e-12	1.88606	up
samhd1	481	329	363	1678	1498	1007	1.01589	0.739897	0.982153	5.18785	4.41056	3.05083	1.11324214068697e-09	2.20052527181531e-08	1.88322	up
lsm3	274	199	252	1270	580	771	1.07311	0.829885	1.26434	7.28096	3.16665	4.33145	4.14550342494899e-07	4.45330116096876e-06	1.88258	up
vps72a	53	82	64	228	196	312	0.121894	0.200813	0.188562	0.767595	0.628405	1.02931	1.38853792266556e-06	1.30805506861464e-05	1.88067	up
nelfb	71	81	47	253	207	257	0.104766	0.127268	0.0888443	0.546481	0.425806	0.543978	4.18896206491938e-08	5.7834511833087e-07	1.87842	up
map7d3	160	165	133	774	442	436	0.122019	0.133987	0.129936	0.864053	0.469903	0.476958	1.38551358932928e-07	1.67630665190214e-06	1.878	up
timm17a	980	849	652	4487	1823	2547	3.78878	3.49505	3.22917	25.3935	9.82515	14.125	8.78196249405881e-07	8.66661731503236e-06	1.87566	up
pgap3	57	27	38	175	118	137	0.230157	0.116088	0.196563	1.03438	0.664218	0.793517	2.45252292410321e-06	2.14924871758388e-05	1.87363	up
hnrnpub	340	224	219	1386	598	784	0.780853	0.547786	0.644323	4.65957	1.91457	2.58281	8.90191688937107e-07	8.75933556139319e-06	1.87325	up
trmt2b	21	21	21	122	52	53	0.157599	0.167813	0.201894	1.34025	0.544022	0.570554	0.000666495	0.00281319	1.87178	up
si:dkey-19b23.8	46	101	27	283	89	264	0.191355	0.447379	0.143885	1.7233	0.51612	1.57533	0.00240837	0.00842992	1.86769	up
erg28	60	51	60	189	350	67	0.746104	0.675291	0.955805	3.44035	6.0673	1.19511	0.00160874	0.00597246	1.86765	up
LOC120560824	103	63	49	308	186	256	0.0688541	0.0448441	0.0419622	0.301395	0.173334	0.245481	3.58597712418023e-07	3.90295979342875e-06	1.86669	up
LOC120575346	34	19	17	81	66	98	0.0893474	0.0531654	0.0572297	0.311588	0.241783	0.369416	2.76023767331778e-05	0.000179721	1.86569	up
larp7	96	78	68	398	168	294	0.372387	0.322174	0.33791	2.25995	0.908472	1.6359	3.20122171841282e-06	2.71191262039021e-05	1.86478	up
psmc3	651	462	479	2122	1748	1755	6.94333	5.24688	6.54473	33.1302	25.9901	26.8504	2.48711212040435e-15	1.44887976564877e-13	1.86452	up
als2b	81	70	107	521	165	250	0.0372236	0.0342534	0.0629922	0.35048	0.105705	0.164801	0.000201078	0.00100228	1.86389	up
sar1aa	121	49	51	382	218	152	0.868729	0.3746	0.469071	4.01472	2.1819	1.56541	0.000124034	0.000666446	1.86284	up
naprt	76	45	83	377	180	169	0.123533	0.0778849	0.172829	0.89702	0.407868	0.394041	7.81869515276881e-05	0.000446821	1.85912	up
LOC120565123	88	60	89	318	284	240	0.0599672	0.0435366	0.0776946	0.317213	0.269792	0.2346	3.48146509188641e-08	4.9345010048345e-07	1.85911	up
arf2a	252	258	131	986	590	675	0.741222	0.808053	0.493615	4.24538	2.41924	2.84798	4.00816327245463e-07	4.32332390823328e-06	1.85654	up
cwf19l2	35	9	12	77	57	54	0.0371605	0.0101749	0.0163217	0.119673	0.084366	0.082242	0.00144617	0.00545716	1.85389	up
dnajb11	1150	1459	957	6521	4767	1288	2.5673	3.46822	2.73691	21.3101	14.8355	4.12459	0.000667145	0.00281414	1.85061	up
LOC120567277	807	524	592	2873	1629	2218	5.23815	3.62166	4.92261	27.2981	14.7402	20.6515	9.18932197759167e-10	1.84680233786736e-08	1.84831	up
lmnb1	104	52	60	456	126	159	0.121317	0.0645901	0.0896625	0.778659	0.204899	0.266056	0.000764199	0.00316597	1.84668	up
polr3c	99	71	77	317	214	335	0.288374	0.220217	0.28733	1.35168	0.868987	1.39975	9.1868811475037e-09	1.48666719453401e-07	1.84379	up
LOC120548511	33	20	44	114	121	109	0.109002	0.0703434	0.186184	0.551211	0.557167	0.516456	3.78704045769678e-05	0.000236337	1.84328	up
tdrkh	80	69	71	302	155	321	0.0684711	0.0628838	0.0778476	0.37837	0.184939	0.394102	1.73163021675212e-06	1.58361535175173e-05	1.84176	up
dnaja2b	892	742	690	3511	1966	2650	4.11464	3.64454	4.07742	23.7077	12.6424	17.5347	5.19020539150064e-10	1.10523794037366e-08	1.83886	up
mtres1	63	72	52	179	209	272	0.394829	0.480478	0.417485	1.64215	1.82597	2.44525	1.48978285548025e-07	1.78450076819482e-06	1.83877	up
ube4b	574	401	394	1802	1256	1686	0.679867	0.505742	0.59783	3.12435	2.07386	2.86455	8.99136664978105e-13	3.36832386902846e-11	1.83668	up
ddx61	903	926	703	3356	2644	2864	1.6389	1.78957	1.63452	8.91621	6.68969	7.45633	4.08952550765722e-13	1.62402057997775e-11	1.83529	up
supv3l1	195	124	138	762	311	506	0.556562	0.376854	0.504578	3.18366	1.23742	2.07165	3.05512097289629e-06	2.60987853653621e-05	1.83333	up
adal	76	58	64	251	100	345	0.479261	0.389456	0.51702	2.31699	0.879098	3.12078	0.000139665	0.000736417	1.83212	up
LOC120575016	227	220	297	1687	410	541	0.354769	0.366113	0.594629	3.85947	0.893271	1.21284	0.000845364	0.00344396	1.8305	up
mier2	28	9	19	51	92	46	0.0483717	0.0165557	0.042049	0.128972	0.221564	0.113993	0.00183966	0.00670184	1.82894	up
dok7b	201	180	163	620	928	325	0.184757	0.176177	0.191938	0.834235	1.18913	0.428523	2.36655032566324e-05	0.000157788	1.82886	up
LOC120574189	210	127	64	325	667	336	0.719705	0.463459	0.280986	1.63046	3.18669	1.65181	0.000113065	0.000614537	1.82733	up
tinf2	35	19	28	73	110	99	0.109379	0.0632256	0.112097	0.333951	0.479224	0.443801	2.69539196317047e-05	0.000175759	1.82731	up
banf1	445	375	269	1580	1162	991	1.89252	1.69818	1.46555	9.83625	6.88914	6.0456	2.89062274537055e-09	5.22921958752123e-08	1.82721	up
prex2	147	135	111	479	398	487	0.0370604	0.0362409	0.0358497	0.176775	0.13988	0.17612	5.37223690681617e-12	1.75413483594412e-10	1.8265	up
heatr3	278	179	217	1092	524	702	0.379478	0.260176	0.379465	2.18201	0.997131	1.37457	3.60240029410827e-07	3.91439124809266e-06	1.82285	up
kdm1a	198	131	113	587	411	507	0.340896	0.24016	0.249233	1.47941	0.986456	1.25214	5.69426813216774e-10	1.20289140223301e-08	1.82278	up
zbtb16a	76	49	42	268	135	164	0.0120988	0.00830611	0.0085654	0.0624534	0.02996	0.0374506	9.05837847630782e-06	6.83721443896659e-05	1.82166	up
hdac1	108	86	55	318	281	247	0.324044	0.274758	0.211404	1.39669	1.17535	1.06307	3.7658804670426e-08	5.25758786763112e-07	1.82131	up
LOC120559754	305	289	209	1208	589	978	1.06705	1.07661	0.936704	6.18651	2.87264	4.90808	1.60900720503255e-07	1.9082969757265e-06	1.82068	up
gadd45ga	1278	1197	1285	5590	1206	6457	16.8375	16.7924	21.688	107.808	22.1499	122.029	0.000666919	0.00281409	1.81841	up
wdr1	186	127	105	586	441	387	0.406479	0.29553	0.293957	1.87463	1.34351	1.21317	1.01312458076408e-08	1.62789300802237e-07	1.81769	up
nop58	807	547	454	3276	1348	1488	3.39237	2.44844	2.44486	20.1589	7.89948	8.97261	8.95495195584346e-06	6.77461582746418e-05	1.8175	up
LOC120574433	323	246	255	1513	488	835	1.16655	0.946038	1.17981	7.99894	2.45697	4.32587	2.47268650086812e-05	0.00016374	1.81702	up
denr	316	179	163	882	500	836	1.02256	0.616778	0.67571	4.17796	2.25555	3.88057	1.02923784423625e-07	1.28888648221403e-06	1.81614	up
kif16ba	120	52	61	322	261	192	0.0475238	0.0219283	0.0309478	0.186672	0.144095	0.109073	4.99729141268105e-06	4.03937540594708e-05	1.81547	up
gtf2f1	64	54	36	167	132	228	0.167641	0.150614	0.120801	0.640337	0.482006	0.856685	1.59325723007631e-06	1.47543652734798e-05	1.81512	up
gpatch4	144	101	55	507	247	248	0.639658	0.477726	0.312981	3.29675	1.52954	1.58024	5.45516680245556e-05	0.000325685	1.81478	up
arf2b	1548	1221	1158	5252	3708	4505	3.27512	2.75071	3.13859	16.2657	10.9364	13.6722	5.5506959555185e-14	2.57552292336058e-12	1.81458	up
mtmr9	72	81	62	88	442	209	0.110498	0.132367	0.121895	0.197697	0.945638	0.460104	0.00168929	0.00623365	1.81401	up
LOC120547092	834	506	657	2328	2201	2283	1.81155	1.17032	1.82818	7.40217	6.66473	7.11337	1.35138002406115e-13	5.84008151574662e-12	1.81368	up
usp37	138	79	83	503	210	300	0.168702	0.102835	0.129984	0.900122	0.357881	0.526076	1.21788818767525e-05	8.80555133614952e-05	1.81358	up
tab3	90	56	79	306	175	291	0.286442	0.189782	0.3221	1.42563	0.776446	1.32854	9.05875457727287e-07	8.88013124758017e-06	1.80976	up
psmb6	257	229	206	683	851	837	0.694465	0.658908	0.713106	2.70166	3.20572	3.24436	7.07401052139377e-13	2.71938125392184e-11	1.80829	up
slc3a2a	262	149	121	557	761	442	0.99725	0.603895	0.590008	3.10349	4.038	2.4133	6.96643887480609e-07	7.10286720743529e-06	1.80821	up
LOC120570262	92	77	71	294	205	324	0.0492106	0.0438565	0.0486518	0.230203	0.152863	0.2486	1.50204607581973e-08	2.30697529693845e-07	1.80761	up
klhl8	87	45	84	278	164	299	0.200278	0.110306	0.247722	0.936812	0.526305	0.987353	9.94018266568147e-06	7.40557608850545e-05	1.80619	up
dffa	41	36	65	154	131	214	0.113407	0.10603	0.230323	0.623545	0.505132	0.849092	3.77875123123052e-05	0.000235931	1.80503	up
pars2	49	46	41	189	126	151	0.28618	0.28607	0.306758	1.61583	1.02587	1.26504	5.26620192903444e-07	5.53579128056847e-06	1.80482	up
tmem234	42	25	14	43	139	84	0.239666	0.151904	0.102342	0.359185	1.10573	0.687578	0.00241518	0.00844931	1.80474	up
LOC120549356	161	99	120	448	590	236	0.774489	0.507104	0.739503	3.15471	3.95658	1.6285	1.87360207986716e-05	0.000127979	1.80438	up
cntf	26	20	31	81	90	94	0.139018	0.113868	0.212339	0.633982	0.670843	0.720963	2.49793251003901e-05	0.000164916	1.80155	up
snrpd3l	170	138	139	612	329	587	1.49774	1.29461	1.56882	7.89281	4.04076	7.41843	8.13564225696139e-08	1.0455367658509e-06	1.80014	up
ctso	90	31	64	139	243	235	0.323606	0.118688	0.294797	0.731612	1.21803	1.21207	6.95522757514182e-05	0.00040252	1.79998	up
selenoi	295	202	174	1246	393	608	0.528793	0.385556	0.39956	3.26944	0.982053	1.56334	6.96864704917604e-05	0.000403121	1.79771	up
slco2a1	604	983	574	2900	908	3762	0.642741	1.11385	0.782493	4.51741	1.34699	5.74254	0.000482608	0.00213302	1.79631	up
eif2b5	262	201	248	997	710	714	1.12604	0.919859	1.36544	6.2725	4.25393	4.40187	1.04119628310212e-09	2.07049318011165e-08	1.79584	up
cs	1169	800	617	3926	1123	3618	1.91251	1.39364	1.29313	9.40223	2.56122	8.49069	0.000102071	0.000563113	1.795	up
LOC120562754	109	64	74	396	88	348	0.138512	0.086599	0.120465	0.736628	0.155891	0.634346	0.000971079	0.0038691	1.79283	up
prkx	201	190	180	756	523	669	0.184603	0.18581	0.21178	1.01638	0.669614	0.881366	1.40185245323591e-10	3.44574290735904e-09	1.79268	up
slc31a1	2264	3059	1777	8995	7370	7940	7.36732	10.5995	7.40781	42.8476	33.4333	37.0629	7.15877583224003e-09	1.19104791931554e-07	1.79265	up
eif4e2rs1	119	48	43	257	148	279	0.104849	0.0450332	0.0485352	0.33147	0.181786	0.352622	5.99361929754912e-05	0.000353996	1.79257	up
ednraa	552	368	321	1605	699	1861	1.11583	0.7921	0.831255	4.74927	1.96977	5.39625	6.10007051292102e-06	4.84197673846744e-05	1.79256	up
lrpap1	389	367	387	1366	1939	557	0.706385	0.709628	0.90027	3.63108	4.9085	1.45089	0.000129634	0.00069292	1.79144	up
mrps26	151	144	125	517	415	495	1.39917	1.42078	1.48379	7.01254	5.36067	6.57936	1.80019458048242e-11	5.31378864560259e-10	1.79116	up
ap3m2	41	31	12	97	107	71	0.0948412	0.0763567	0.0355602	0.328456	0.345045	0.235591	0.000432019	0.00193399	1.79022	up
gpatch11	45	54	23	148	145	117	0.37439	0.478385	0.245137	1.80246	1.68174	1.39632	3.24485019396608e-05	0.000207094	1.79012	up
c9h1orf112	24	28	39	147	44	127	0.035595	0.0442189	0.0740989	0.319144	0.0909723	0.270189	0.00192116	0.00696085	1.78866	up
lrrc59	302	312	254	1340	974	620	0.876751	0.964486	0.944653	5.69464	3.94191	2.58195	1.26937802709078e-06	1.20590912573624e-05	1.78842	up
pdf	73	28	59	187	133	214	0.4575	0.186852	0.473685	1.71555	1.16198	1.92384	3.29018737064843e-05	0.000209381	1.78432	up
ap1m1	278	225	157	828	905	445	0.453382	0.390728	0.328011	1.97671	2.05753	1.04104	2.47279414113809e-06	2.16414491875646e-05	1.78382	up
idh3g	447	377	291	1506	943	1284	1.99397	1.79071	1.66293	9.83395	5.8641	8.21603	4.93116060031419e-10	1.05346797703643e-08	1.78334	up
aqr	359	287	223	1402	459	1045	0.110153	0.0937681	0.0876547	0.629711	0.196333	0.459942	2.81669512898649e-05	0.000182678	1.78185	up
mrpl30	127	95	102	401	226	466	0.936368	0.745828	0.963413	4.32792	2.3229	4.9285	7.10961406539463e-07	7.23211818467528e-06	1.78177	up
katnbl1	26	41	19	102	89	101	0.0846522	0.142142	0.079248	0.486136	0.403956	0.471707	9.77514953562675e-05	0.000542681	1.78098	up
guf1	96	20	53	183	138	227	0.126533	0.0280696	0.089491	0.353084	0.253567	0.429186	0.000559746	0.00242453	1.78034	up
LOC120574003	140	132	104	562	391	305	0.517754	0.519806	0.492718	3.04245	2.01582	1.61801	4.30764475054182e-07	4.61249345596478e-06	1.78012	up
morf4l1	124	74	63	308	269	279	0.534917	0.339914	0.348157	1.94495	1.61769	1.72646	1.28540748923431e-08	2.01162469084433e-07	1.77817	up
arl8ba	209	256	194	717	1022	481	0.689225	0.898932	0.81957	3.4612	4.69834	2.27534	5.00416272505867e-06	4.04245863629663e-05	1.77794	up
ywhaz	534	460	323	1470	1270	1645	1.16271	1.0665	0.900954	4.68533	3.8549	5.13786	4.61811528197892e-12	1.53057535059873e-10	1.7774	up
eif4g3a	135	96	125	419	426	346	0.058752	0.0444869	0.0696896	0.266929	0.25845	0.215999	2.65696095349375e-09	4.84629677917259e-08	1.77632	up
LOC120544462	250	202	167	836	679	535	0.966066	0.831171	0.826709	4.72896	3.65776	2.96556	3.70563271421073e-09	6.57762241781513e-08	1.77507	up
nap1l4a	1420	950	913	4940	2178	3750	2.28494	1.62773	1.88203	11.636	4.88565	8.65572	4.1267936363049e-07	4.43680642654439e-06	1.77438	up
acsl3a	131	46	258	518	404	583	0.106922	0.0399785	0.269765	0.618898	0.459681	0.682577	0.00203628	0.00730938	1.77431	up
zgc:153993	125	77	84	270	295	382	0.203423	0.13343	0.175121	0.6432	0.669254	0.891743	6.11516950155186e-09	1.0354289563191e-07	1.77384	up
dctn2	289	232	245	795	755	1019	0.446284	0.381482	0.484673	1.7971	1.62532	2.25722	2.25640367574904e-12	7.91476981647356e-11	1.77309	up
LOC120544873	34	34	31	100	93	141	0.384875	0.409819	0.449544	1.65704	1.46758	2.28953	7.0595911553619e-06	5.53384904792565e-05	1.77307	up
srsf7a	817	675	595	2853	1653	2459	2.62357	2.30805	2.44769	13.4111	7.39983	11.327	8.18145659407623e-10	1.65683892802548e-08	1.77306	up
LOC120552695	276	220	172	971	330	920	0.336762	0.285831	0.268851	1.7343	0.561315	1.61023	4.45847468992553e-05	0.000271575	1.77004	up
wdr5	61	41	46	212	116	163	0.110228	0.0788891	0.106485	0.560776	0.292212	0.422508	4.3474608216512e-06	3.56642815791039e-05	1.76983	up
ascc3	214	88	248	910	448	482	0.0269926	0.0118191	0.040073	0.168021	0.0787749	0.0872096	0.000234854	0.00114367	1.7694	up
mrps36	114	89	71	356	150	405	0.720383	0.598854	0.57476	3.29307	1.32138	3.67113	3.88505738004573e-05	0.000241997	1.76935	up
wrap73	24	26	20	74	100	59	0.0293689	0.0338784	0.0313528	0.132557	0.170591	0.103566	0.00016433	0.00084196	1.76837	up
LOC120544448	60	57	31	126	110	256	0.27609	0.279284	0.182739	0.848715	0.705619	1.68976	0.000158134	0.000814634	1.76673	up
dele1	131	126	162	684	318	416	0.383927	0.393206	0.608222	2.93444	1.29922	1.74887	1.04194395706959e-05	7.73213630094738e-05	1.76517	up
glb1	230	165	162	348	1072	395	0.627773	0.479547	0.566447	1.39042	4.07895	1.54653	0.000280252	0.00133235	1.76448	up
cbwd	49	78	61	222	291	121	0.0767624	0.130113	0.12242	0.509094	0.635513	0.271909	0.000231439	0.00113094	1.76331	up
mrpl16	345	282	248	1144	784	962	1.45353	1.2651	1.33852	7.05543	4.60468	5.81388	2.99453278367964e-11	8.35436741168344e-10	1.76135	up
afg3l1	400	381	357	1875	924	991	0.499059	0.506162	0.570597	3.42441	1.6071	1.77358	1.31043930055847e-06	1.23957434267419e-05	1.76076	up
mmgt1	491	394	352	1725	1144	1203	3.77673	3.22703	3.46854	19.423	12.267	13.2735	3.71034729252446e-10	8.31620891463448e-09	1.75972	up
LOC120558575	736	391	429	2033	946	2086	12.1967	6.89945	9.10736	49.3169	21.8542	49.5868	2.96602350071534e-06	2.54032997237433e-05	1.75906	up
dnajc3a	1299	1590	1063	7464	4284	1317	1.83763	2.39508	1.92643	15.4566	8.44847	2.67252	0.00159257	0.00592241	1.75766	up
ehd1a	357	363	312	1014	1206	1214	0.576853	0.624562	0.645834	2.39843	2.71658	2.81385	2.92273979965373e-12	1.00914650419376e-10	1.75753	up
mrpl46	61	24	47	155	133	142	0.183613	0.0769231	0.181234	0.682964	0.55809	0.613123	1.90166355142814e-05	0.000129627	1.75697	up
cnpy3	207	165	118	855	451	283	0.743086	0.630704	0.542651	4.49291	2.25696	1.45728	0.000116239	0.000629203	1.75589	up
LOC120557822	35	46	31	158	76	141	0.21845	0.305713	0.247865	1.44356	0.661267	1.26238	0.000121244	0.000652554	1.75438	up
si:ch211-110p13.9	18	10	26	60	69	51	0.190646	0.112779	0.352775	0.930248	1.01879	0.774839	0.00150427	0.00563686	1.75426	up
dusp5	16	19	30	75	63	83	0.0764545	0.0966738	0.183643	0.52461	0.419665	0.568915	0.00048405	0.00213726	1.75406	up
ntm	395	292	529	906	2173	967	0.0182749	0.0143851	0.0313532	0.061359	0.140151	0.0641756	0.000150954	0.000784366	1.75337	up
gfm2	83	66	65	265	157	285	0.281289	0.238172	0.2822	1.31466	0.741743	1.3855	8.59623486052757e-07	8.51510185734956e-06	1.75318	up
LOC120562914	49	91	36	239	118	235	0.149263	0.295168	0.140484	1.06573	0.501091	1.02686	0.00045558	0.00202235	1.75255	up
med24	100	56	41	240	146	245	0.167805	0.100061	0.0881372	0.589535	0.341537	0.589737	1.24168867610214e-05	8.94827850287449e-05	1.75048	up
sf3a3	318	199	238	1168	405	898	0.497724	0.331655	0.477208	2.67607	0.883681	2.01616	2.86320552503923e-05	0.000185331	1.74912	up
mrpl49	94	46	66	231	192	245	2.6908	1.40211	2.42029	9.67961	7.66185	10.0602	3.11696297421455e-07	3.4435019524656e-06	1.74845	up
mrps17	261	224	214	881	419	1014	3.22579	2.94793	3.38828	15.9391	7.2192	17.9771	3.30742405207567e-06	2.78937344800056e-05	1.74757	up
LOC120569156	5442	3486	4193	7114	28978	5971	11.2432	7.66888	11.0975	21.5149	83.4602	17.6956	0.0026535	0.00915468	1.7473	up
shroom4	191	80	72	254	144	696	0.0574557	0.0256249	0.0277461	0.111847	0.0603867	0.300328	0.00280378	0.00959057	1.74665	up
ints12	67	31	91	214	132	286	0.263376	0.129758	0.45826	1.23142	0.72336	1.6127	0.000554287	0.00240403	1.7454	up
LOC120548133	291	232	241	915	867	714	0.403716	0.342723	0.428321	1.85822	1.6768	1.42091	1.94858571394619e-11	5.62622215747259e-10	1.74452	up
chac1	189	130	123	690	285	459	2.51315	1.84066	2.09523	13.4307	5.28301	8.755	7.59085393491586e-06	5.88131435160165e-05	1.74449	up
ccdc61	15	27	19	87	34	85	0.0494057	0.0946939	0.0801695	0.419467	0.156115	0.401598	0.00289589	0.00984249	1.7443	up
rer1	1435	1329	1088	6043	3284	3266	3.05809	3.01575	2.97028	18.8514	9.7562	9.98392	2.73441086491318e-07	3.07410070801928e-06	1.74349	up
naa15b	338	259	243	1237	631	868	0.421467	0.34389	0.388171	2.25792	1.09687	1.55258	1.17673092119509e-07	1.4505794749603e-06	1.74289	up
srsf3b	330	232	308	1029	750	1082	1.74797	1.30852	2.08997	7.97861	5.53809	8.22116	1.07470009001191e-09	2.12752005843076e-08	1.74276	up
mettl5	114	71	94	293	244	375	0.737016	0.488768	0.778519	2.77289	2.19908	3.47768	6.69841954446573e-08	8.78768849762051e-07	1.7427	up
glod5	179	103	55	194	445	420	1.275	0.781207	0.501867	2.02279	4.41871	4.29133	0.000245875	0.00119144	1.74257	up
dhx38	166	105	166	637	308	493	0.256831	0.172982	0.329017	1.44269	0.664309	1.09414	5.7643217249197e-06	4.60310329047935e-05	1.74252	up
mapkapk2a	408	320	305	1397	770	1208	0.255718	0.213562	0.24489	1.28171	0.672778	1.08606	1.27370473921075e-08	1.99803932044163e-07	1.74222	up
snrpc	268	223	239	970	606	823	2.02499	1.79418	2.31342	10.7288	6.38321	8.92019	2.09003643742199e-09	3.93152800120461e-08	1.74162	up
phb	1962	1386	1062	5991	3726	4436	12.6844	9.5413	8.79561	56.6975	33.581	41.1386	4.77018890281023e-09	8.24337750252681e-08	1.74036	up
tfb2m	309	288	134	1119	298	949	1.00204	0.994471	0.556675	5.3119	1.34717	4.41448	0.000683147	0.00287522	1.73977	up
tmem209	99	65	55	231	275	194	0.350686	0.245171	0.249584	1.19781	1.35799	0.985761	3.33018444913301e-07	3.6455595327264e-06	1.73906	up
hspd1	2825	2358	1832	10460	5406	6847	6.80691	6.0499	5.65492	36.894	18.1588	23.6656	8.1091637315302e-08	1.04314767690423e-06	1.73772	up
mrpl2	388	160	204	869	596	915	1.89871	0.83372	1.27887	6.22501	4.06587	6.42296	8.12555519528184e-07	8.14032893200053e-06	1.73563	up
LOC120559249	188	174	145	663	398	595	0.351315	0.346226	0.347117	1.81361	1.03681	1.59493	1.83123477308131e-08	2.74872288753998e-07	1.73555	up
dhdds	70	69	51	256	191	170	0.265239	0.278395	0.247559	1.41995	1.00891	0.924006	8.68746615975344e-07	8.58617731663524e-06	1.73487	up
capn10	53	56	40	146	146	195	0.136957	0.154088	0.132416	0.552274	0.525946	0.72282	7.92485554009015e-07	7.96475017284657e-06	1.73418	up
upp2	21299	15611	5337	55314	35145	41815	198.489	154.91	63.7153	754.579	456.583	558.979	8.96872840422656e-05	0.000502766	1.7333	up
pigv	46	40	36	148	88	161	0.38734	0.358647	0.388335	1.82427	1.03299	1.94467	1.46866821480214e-05	0.000103033	1.7291	up
LOC120556167	177	104	118	457	335	486	0.379859	0.237659	0.324414	1.43568	1.00224	1.49614	8.92547639352431e-09	1.4491950980565e-07	1.72781	up
uba5	320	237	176	1025	754	546	2.23746	1.76452	1.57647	10.4911	7.34945	5.47625	7.20106139910243e-07	7.31951083333825e-06	1.72658	up
atpaf2	468	379	281	1649	592	1388	1.56753	1.3517	1.20572	8.08504	2.7642	6.66876	2.52206740700909e-05	0.000166343	1.72608	up
ipo8	130	77	75	412	251	230	0.0651439	0.041086	0.0481461	0.302218	0.175341	0.165327	4.22180934655148e-06	3.4719655969401e-05	1.726	up
LOC120556794	48	29	19	103	59	142	0.0254183	0.0163522	0.0128893	0.0798428	0.0435549	0.107865	0.000563288	0.00243429	1.72546	up
prpf31	252	236	182	742	554	875	0.822675	0.820374	0.761147	3.54588	2.52125	4.09753	2.13142098645506e-09	3.99800157799741e-08	1.7246	up
armc6	51	44	47	142	130	190	0.305853	0.280975	0.361086	1.24659	1.08684	1.63449	9.6842007148004e-07	9.43727857424617e-06	1.72395	up
acad8	57	59	29	187	124	154	0.235625	0.259699	0.153573	1.13157	0.714574	0.913174	2.17528196804408e-05	0.00014602	1.72334	up
LOC120556268	123	98	136	453	224	495	0.347158	0.294524	0.491734	1.8716	0.881351	2.00407	1.54225185738419e-05	0.000107284	1.7233	up
LOC120567327	67	29	41	136	134	163	0.165666	0.0763535	0.129871	0.492255	0.461894	0.578139	7.20240075592722e-06	5.6257854457402e-05	1.72119	up
LOC120557413	80	29	26	175	110	129	0.134634	0.0519678	0.0560541	0.431117	0.258069	0.311415	0.00032498	0.0015095	1.71892	up
mrpl36	74	41	81	223	143	271	0.773343	0.456244	1.08441	3.41144	2.08332	4.06253	5.03629140353702e-05	0.000303426	1.71823	up
LOC120558110	589	395	540	2028	1160	1728	2.36496	1.6888	2.77762	11.9198	6.49301	9.95265	5.93732453512952e-08	7.86725247019567e-07	1.7175	up
pes	1169	731	853	4476	1671	2629	4.02505	2.68007	3.76249	22.56	8.02069	12.9847	1.44267868188399e-05	0.000101479	1.71727	up
grnb	597	574	482	1575	2321	1404	0.611775	0.626327	0.632752	2.3626	3.31567	2.06381	4.12704421985433e-08	5.71476782862341e-07	1.71695	up
fdx2	319	190	185	1100	411	679	1.75654	1.11402	1.305	8.86651	3.15492	5.3632	2.95593328900815e-05	0.000190679	1.71602	up
ass1	190	184	141	687	687	266	0.158661	0.163609	0.150836	0.839781	0.799746	0.318628	8.64911272382385e-05	0.000487023	1.71593	up
drg2	244	168	163	703	602	518	0.817145	0.599089	0.699305	3.44633	2.81051	2.48843	5.65398305813871e-10	1.19629235137322e-08	1.71592	up
psmd13	695	544	562	2032	1679	2072	1.14542	0.954663	1.18655	4.90225	3.85752	4.89841	1.75432194593187e-14	9.09770722078551e-13	1.71527	up
cd27	36	37	13	99	86	87	0.117164	0.128223	0.0542006	0.471649	0.390183	0.406159	0.00038199	0.00174067	1.71497	up
tfdp1a	67	95	62	210	348	166	0.155117	0.234197	0.183885	0.711699	1.12316	0.551288	0.000106457	0.000583902	1.71495	up
hdac3	114	109	97	407	267	359	0.264887	0.269684	0.288733	1.38434	0.86486	1.19657	2.78269245272269e-08	4.026074944727e-07	1.71494	up
golt1a	312	197	187	1004	839	333	1.14309	0.768538	0.877683	5.38459	4.28516	1.75008	0.000136253	0.000721881	1.71441	up
agtr1b	117	51	95	415	89	336	0.42106	0.195434	0.437977	2.18625	0.446506	1.73454	0.00266899	0.00919612	1.71399	up
cpt2	358	481	277	980	1730	877	0.459725	0.657708	0.455685	1.84219	3.097	1.61548	2.12613663845897e-05	0.000143084	1.71344	up
LOC120560561	339	257	264	1233	510	1016	0.576485	0.465365	0.575124	3.06933	1.20903	2.47838	4.4262748053624e-06	3.62433795827322e-05	1.71278	up
cidec	429	328	230	1309	793	1012	1.91227	1.55682	1.31338	8.54132	4.92771	6.47082	5.00514933749277e-08	6.7524484486138e-07	1.71147	up
mcm4	15	13	17	61	30	55	0.0392697	0.0362395	0.0570144	0.23377	0.109488	0.206545	0.00218566	0.00776774	1.71147	up
LOC120559285	90	30	45	262	138	107	0.107309	0.0380879	0.0687346	0.457285	0.229378	0.183005	0.000915084	0.0036871	1.71029	up
ddi2	198	145	110	564	352	513	0.547858	0.427212	0.389911	2.28441	1.35776	2.03613	7.26708143972053e-08	9.44006728476073e-07	1.70835	up
LOC120567194	195	128	165	742	313	502	0.42008	0.293616	0.455355	2.33988	0.939984	1.55127	1.18962281020594e-05	8.64847281042513e-05	1.70754	up
LOC120566588	113	87	78	250	351	278	0.189685	0.155506	0.167733	0.614311	0.821375	0.669401	3.69669101915827e-08	5.18399173248663e-07	1.70698	up
LOC120574944	82	85	56	285	191	236	0.078332	0.0864603	0.0685304	0.398532	0.254354	0.323388	6.42103334855267e-07	6.59764918424712e-06	1.70689	up
LOC120572036	10	18	11	42	37	48	0.0302462	0.0579717	0.042622	0.185957	0.15601	0.208257	0.00283127	0.00966709	1.70663	up
dtd2	42	28	31	81	181	54	0.285154	0.202423	0.269626	0.805022	1.71312	0.525909	0.00241814	0.0084507	1.70644	up
zgc:65997	37	27	19	74	86	101	0.207107	0.160927	0.136244	0.606343	0.671075	0.810964	4.66679054822768e-05	0.00028296	1.70492	up
ckba	295	191	229	409	1023	827	0.92014	0.634363	0.915033	1.86744	4.44822	3.70019	1.9193937361096e-05	0.000130633	1.70477	up
c21h16orf91	62	75	91	271	206	269	1.4453	1.86166	2.71755	9.24759	6.69442	8.99508	3.89790003960616e-06	3.22968860424511e-05	1.70434	up
vamp5	582	433	373	1252	1005	2153	2.23306	1.76904	1.83339	7.03193	5.37555	11.8497	6.8260649986372e-07	6.98127482923266e-06	1.70424	up
prpf4bb	202	136	172	755	320	550	0.449346	0.322137	0.490148	2.45849	0.992334	1.755	9.65231388050225e-06	7.22366716218233e-05	1.70353	up
cpsf2	184	134	126	475	348	584	0.360981	0.279926	0.316669	1.36412	0.951753	1.64348	1.83788771987091e-08	2.75558131605135e-07	1.70223	up
tsr1	368	217	299	1303	687	803	0.830747	0.521619	0.864693	4.30584	2.16201	2.6003	1.5494788361906e-06	1.43892613270959e-05	1.7021	up
npm3	291	194	159	964	399	651	2.81081	1.99532	1.96745	13.6304	5.37266	9.01997	1.26744992637872e-05	9.10415960153838e-05	1.70142	up
pdia6	2400	2680	2288	12648	8573	2230	5.80065	6.8972	7.0842	44.7486	28.8853	7.73137	0.0020547	0.00736351	1.70052	up
gmpr2	140	166	150	387	660	418	0.569927	0.719568	0.782262	2.30619	3.74554	2.44092	3.00564126406766e-06	2.57093144088168e-05	1.7005	up
si:dkey-27h10.2	28	24	14	72	50	86	0.0248692	0.022698	0.0159295	0.0936116	0.061909	0.109569	0.00040456	0.00182777	1.69969	up
mrps30	298	248	259	846	736	986	1.17219	1.03874	1.30512	4.8713	4.03588	5.56346	7.86861713453364e-12	2.51948167038917e-10	1.69908	up
b4galt1l	333	268	230	1293	675	648	0.285041	0.24427	0.252209	1.62015	0.805464	0.795654	3.28813614115007e-06	2.77487634528197e-05	1.69893	up
tusc3	890	811	505	2059	4040	722	0.23132	0.224448	0.168145	0.783378	1.4638	0.269182	0.00246974	0.00859921	1.69689	up
nudc	407	340	351	1467	756	1277	1.16808	1.03903	1.29049	6.16311	3.02467	5.2572	1.66767217188786e-07	1.96553447424644e-06	1.69649	up
pmvk	309	239	214	867	825	700	1.03383	0.851456	0.917223	4.24623	3.84791	3.35951	2.21025951582974e-11	6.34023250267515e-10	1.69619	up
nop2	862	460	684	3296	1030	1984	2.968	1.6865	3.01705	16.6125	4.94393	9.79906	0.000140432	0.000738987	1.69561	up
klhdc10	66	41	22	125	144	126	0.315995	0.209022	0.134936	0.876069	0.961119	0.865351	6.95318267286314e-05	0.00040252	1.69515	up
tmem165	949	871	579	3697	1442	2421	2.37229	2.31842	1.85417	13.5283	5.02511	8.68125	1.46207919392951e-05	0.000102625	1.69511	up
zgc:110410	129	64	182	269	625	302	0.304829	0.161034	0.550944	0.930489	2.05885	1.02367	0.00117695	0.00457227	1.6941	up
ctsd	3907	2971	2492	9457	8050	11934	8.4548	6.84597	6.9084	29.9575	24.2848	37.0452	9.93733621202015e-12	3.11401265563399e-10	1.69402	up
LOC120549283	1326	903	1005	4136	2585	3447	5.90742	4.28365	5.73575	26.9729	16.0544	22.0283	7.44590243028591e-10	1.52479282540779e-08	1.69247	up
LOC120556433	646	425	350	1395	1477	1530	3.12361	2.18819	2.16801	9.87396	9.95598	10.6121	1.53159078142155e-11	4.60312647579966e-10	1.69184	up
tbrg4	151	70	116	463	203	387	0.569766	0.281248	0.560721	2.55737	1.06781	2.09467	6.58678324003497e-05	0.000384903	1.68912	up
LOC120550678	149	85	93	397	274	344	0.357887	0.217395	0.286162	1.39586	0.917463	1.18523	7.61973605749606e-08	9.84979370716792e-07	1.68908	up
elp2	101	48	77	282	219	201	0.0870165	0.0440346	0.0849846	0.355649	0.263029	0.248406	4.52376041224354e-06	3.69729342963588e-05	1.6881	up
dhrs1	999	1180	567	2056	2494	4138	5.30426	6.67135	3.85667	15.9799	18.4601	31.5164	1.35983268346192e-05	9.64205222847207e-05	1.68758	up
pdhb	1379	1030	811	3635	2661	3730	3.60245	2.86513	2.71409	13.9005	9.69076	13.9775	8.31954986352425e-11	2.13212649990784e-09	1.68711	up
LOC120555831	155	75	119	250	517	312	0.182974	0.0942738	0.179959	0.432006	0.850799	0.528321	5.20466539707612e-05	0.000312848	1.68674	up
LOC120563847	983	915	751	2821	2705	2812	5.13646	5.09101	5.02713	21.5778	19.7041	21.0772	9.28683752893696e-15	4.95198143075251e-13	1.68615	up
vaspb	1441	1168	1065	4472	2467	4630	0.955397	0.824585	0.904564	4.34025	2.28017	4.40339	5.56283018579452e-08	7.42309448808746e-07	1.68559	up
erp44	674	771	502	3565	1398	1165	1.34504	1.63833	1.28336	10.4142	3.8892	3.33492	0.0003486	0.00160567	1.68484	up
adpgk	46	57	51	207	193	88	0.101144	0.133453	0.143655	0.666262	0.591587	0.277556	0.000367895	0.00168094	1.68325	up
npepl1	306	107	202	470	781	626	0.912952	0.339925	0.772054	2.05266	3.2483	2.67909	3.13648440158797e-05	0.000200759	1.68179	up
canx	4900	5520	4264	20892	16796	8439	3.00987	3.61047	3.35536	18.7856	14.3826	7.43583	2.08965846110968e-05	0.000140988	1.68061	up
eif4g1a	2693	1965	1814	8343	5289	6445	3.00308	2.33327	2.59142	13.619	8.22211	10.3096	4.32895131637751e-10	9.49354099631446e-09	1.67866	up
fam185a	55	15	20	90	115	61	0.37073	0.107661	0.172701	0.888034	1.08062	0.589808	0.00267241	0.0092031	1.67809	up
LOC120568921	290	207	185	870	558	682	2.05782	1.56405	1.68171	9.03693	5.51979	6.94192	7.63652357297647e-09	1.26231734661301e-07	1.67763	up
rmc1	65	60	25	196	120	145	0.0711938	0.0699765	0.0350783	0.314251	0.183227	0.227815	0.000167092	0.000854125	1.67656	up
zzef1	359	225	289	1141	681	893	0.227767	0.152003	0.23489	1.05968	0.602314	0.812708	6.72849563228097e-08	8.81839705067231e-07	1.67604	up
polg	53	26	34	170	66	111	0.128685	0.0672199	0.105755	0.604218	0.223396	0.386599	0.000660734	0.00279602	1.67438	up
pdha1a	861	871	972	3463	2494	2601	2.36623	2.54885	3.42207	13.9315	9.55495	10.2537	9.13742036318729e-09	1.48079959415182e-07	1.67264	up
gla	180	80	45	306	278	317	0.715428	0.338576	0.229126	1.78036	1.54034	1.80734	0.000152819	0.000791536	1.67112	up
dazap1	33	45	41	176	66	138	0.0399488	0.0580063	0.0635834	0.311886	0.111381	0.239638	0.0008164	0.00334244	1.67087	up
c6	336	241	134	807	335	1032	0.366731	0.28009	0.187362	1.28936	0.50972	1.61575	0.000308018	0.00144185	1.67013	up
slc26a10	198	92	60	262	572	191	0.776081	0.383974	0.301275	1.50326	3.12548	1.07389	0.00190275	0.00690505	1.66859	up
cdc16	82	66	57	241	125	270	0.143337	0.122846	0.127641	0.616672	0.304603	0.677009	2.47401737925948e-05	0.000163746	1.66553	up
LOC120562586	140	84	64	396	139	338	0.115163	0.0735762	0.0674427	0.476841	0.159397	0.398831	0.000318145	0.001484	1.66339	up
trappc13	155	110	159	483	376	462	0.324832	0.245467	0.426868	1.48172	1.09848	1.38885	4.59171722100623e-08	6.27281699696141e-07	1.66221	up
tmx1	176	135	174	689	321	501	0.490495	0.400616	0.621213	2.81082	1.24711	2.00284	8.16284384853241e-06	6.2577070755358e-05	1.6604	up
trmt13	19	21	21	56	79	55	0.0729236	0.0858235	0.103253	0.314626	0.422688	0.302805	0.000571168	0.00246432	1.65986	up
sec31a	204	188	202	902	649	284	0.195319	0.191666	0.247762	1.26419	0.86624	0.390049	0.000277151	0.00131931	1.65768	up
nol8	109	101	139	454	265	379	0.142481	0.14058	0.232763	0.868717	0.482898	0.71065	5.73062269066968e-06	4.57895797349944e-05	1.65757	up
atp6v1g1	809	559	564	1689	2571	1612	7.64746	5.62669	6.82994	23.3717	33.8805	21.8585	5.51881581147538e-08	7.37236931992888e-07	1.65757	up
LOC120548853	484	280	167	1149	729	886	3.62558	2.23338	1.60257	12.5993	7.6127	9.52034	1.12104001997207e-05	8.24506853398812e-05	1.65595	up
spartb	610	466	460	2787	755	1170	1.36328	1.10896	1.31699	9.11771	2.35224	3.75084	0.000507307	0.00223026	1.6556	up
si:ch211-282j22.3	129	109	100	364	397	274	0.24457	0.220045	0.242875	1.0102	1.04926	0.745161	9.21221528323707e-08	1.16688060254336e-06	1.65504	up
atp6v0a1a	455	316	283	1084	1264	838	0.56568	0.41833	0.450729	1.97279	2.19071	1.49448	1.59502939704208e-08	2.43003096157655e-07	1.65443	up
tbl3	302	171	160	948	327	632	0.346301	0.208793	0.235037	1.59128	0.522725	1.03956	0.000128383	0.000686862	1.65397	up
gnb1l	86	31	64	309	95	143	0.0672613	0.0258167	0.0641233	0.353767	0.103578	0.160431	0.00278623	0.00954042	1.65384	up
ddx52	276	109	174	803	235	646	1.01624	0.427352	0.820741	4.32808	1.20624	3.41198	0.000856618	0.00348444	1.65115	up
si:ch211-264f5.6	36	27	34	89	60	152	0.0189402	0.0151258	0.0229156	0.0685434	0.0440061	0.114713	0.000657777	0.00278618	1.64942	up
tmcc1b	62	53	36	193	163	100	0.0879485	0.0800543	0.0654197	0.400762	0.322332	0.203481	8.95398634987793e-05	0.000502152	1.64827	up
maip1	112	96	87	350	260	292	0.414833	0.378616	0.412804	1.89765	1.34248	1.5514	1.67155161199477e-08	2.53784139116175e-07	1.64623	up
dus3l	178	140	85	530	256	429	0.76126	0.637549	0.465695	3.31804	1.52627	2.63182	2.28375098525338e-05	0.00015299	1.64616	up
nup205	393	186	354	1391	543	911	0.399249	0.201204	0.460707	2.06858	0.769007	1.32757	0.000155022	0.000800784	1.64582	up
myo6a	28	27	16	43	84	89	0.00357962	0.00367548	0.0026204	0.0080471	0.0149705	0.0163213	0.00125269	0.00481836	1.64548	up
ykt6	384	327	304	1609	662	826	1.47918	1.34125	1.50015	9.07276	3.5549	4.56412	2.76661755754336e-05	0.000179959	1.64262	up
rtcb	176	96	119	427	422	323	0.250345	0.145402	0.216842	0.889093	0.836794	0.659046	2.11024979229655e-07	2.42449550419892e-06	1.64257	up
si:ch211-59o9.10	26	23	20	86	44	81	0.0247226	0.0232874	0.0243624	0.119705	0.0583247	0.110482	0.00065619	0.00278186	1.6407	up
zc4h2	139	152	152	603	478	282	0.395524	0.460547	0.554079	2.5117	1.89612	1.15105	3.03562074244706e-05	0.000195059	1.64002	up
actr1b	161	180	181	582	529	502	0.158414	0.188587	0.228147	0.838268	0.725608	0.708528	2.26971764299645e-08	3.33868143614962e-07	1.63868	up
tfg	517	413	439	1948	919	1309	0.734146	0.624474	0.798594	4.04924	1.81923	2.66636	1.78413808926532e-06	1.62154241185186e-05	1.63808	up
LOC120549387	89	117	111	322	174	500	0.497834	0.696872	0.795403	2.63659	1.35682	4.01191	0.000305652	0.00143281	1.63759	up
snrpd2	571	396	391	2037	716	1349	5.99558	4.42754	5.25946	31.3097	10.4806	20.3186	4.83759633679227e-05	0.000292512	1.63755	up
hmgb1b	427	247	252	1044	658	1066	3.60175	2.21848	2.72305	12.8908	7.73732	12.8982	1.37424877327432e-07	1.66572555250042e-06	1.63518	up
eral1	77	48	43	209	94	200	0.265348	0.176132	0.189829	1.0543	0.451577	0.988647	0.000155932	0.000805174	1.63367	up
ccdc47	747	623	622	2114	2345	1560	2.99788	2.66229	3.19782	12.4191	13.1195	8.98059	5.82783982671469e-09	9.90582954607649e-08	1.63294	up
sar1b	667	617	554	2374	1823	1370	1.84787	1.82013	1.96619	9.62762	7.04063	5.44443	1.15122843119532e-07	1.42678957583195e-06	1.63196	up
smarca4a	239	113	147	754	397	321	0.15411	0.077586	0.121428	0.711699	0.356863	0.296909	0.000142674	0.000748399	1.63058	up
LOC120569280	1000	540	622	3302	1535	1561	0.914632	0.525911	0.728797	4.42095	1.95719	2.04803	3.58807845462104e-05	0.00022541	1.62875	up
utp3	176	132	83	546	231	384	0.697594	0.557104	0.421442	3.16793	1.27638	2.18327	8.18776192218872e-05	0.000465699	1.62769	up
mettl26	59	50	52	115	216	155	0.465886	0.420407	0.526018	1.32928	2.37772	1.75568	4.03114473168105e-05	0.000249014	1.62761	up
LOC120548349	3376	1917	1725	7617	5563	7504	23.1142	13.9756	15.1299	76.3402	53.0964	73.698	8.60249727881178e-09	1.40270559821217e-07	1.62649	up
hmgb2a	4100	3243	2736	13796	5248	11274	25.5637	21.5307	21.8537	125.917	45.6155	100.833	1.87353964852301e-05	0.000127979	1.6259	up
copb1	1203	860	737	4075	2147	2097	2.41296	1.83678	1.89375	11.9648	6.00339	6.03351	4.16141403521367e-06	3.43083162105147e-05	1.62572	up
pdzd11	154	175	134	448	549	407	0.393444	0.476072	0.438567	1.67545	1.9553	1.49157	1.57257981382405e-07	1.87012549082817e-06	1.62566	up
snrnp70	295	189	185	860	356	783	0.563542	0.384449	0.452737	2.40489	0.948055	2.14562	2.93307858709056e-05	0.000189297	1.62562	up
slc19a3a	159	106	106	324	490	286	1.19325	0.847057	1.01908	3.55936	5.12636	3.07884	3.2311930599904e-06	2.73555038574347e-05	1.62551	up
LOC120562551	50	53	31	174	120	108	0.140066	0.158093	0.111249	0.713518	0.468623	0.433984	8.57724617503241e-05	0.00048431	1.62407	up
LOC120545651	360	372	256	794	1429	735	0.894595	0.984326	0.814954	2.88826	4.95034	2.61998	1.51105616472287e-05	0.000105336	1.62386	up
grsf1	272	156	143	796	261	631	0.971697	0.593416	0.654437	4.16263	1.29982	3.23354	0.000268021	0.00128231	1.62363	up
arl1	395	374	336	1560	932	841	0.91615	0.923663	0.998339	5.29647	3.01345	2.79803	1.69990122611485e-06	1.56107595931547e-05	1.62218	up
smim24	224	324	277	717	1112	699	3.01309	4.64068	4.77324	14.1181	20.852	13.4874	1.29919928798203e-05	9.26678068191712e-05	1.62019	up
cars1	246	183	227	994	534	442	0.252843	0.200281	0.29889	1.49553	0.765132	0.651665	3.97662103420059e-05	0.000246771	1.61971	up
prpf40a	376	285	233	1244	679	730	0.510192	0.411778	0.405015	2.47092	1.28438	1.42087	1.98324897651138e-06	1.78532909907328e-05	1.61956	up
c4h1orf50	440	377	339	1388	794	1299	1.63717	1.49367	1.61588	7.56001	4.11851	6.93323	8.10354446455687e-08	1.04314767690423e-06	1.61932	up
klc2	120	53	63	317	156	216	0.194831	0.0916271	0.131035	0.753403	0.353085	0.503055	0.000118005	0.000636939	1.61826	up
trim35-28	341	264	203	968	518	918	1.35933	1.12059	1.03666	5.64857	2.87859	5.24928	1.24640673236128e-06	1.1874987484687e-05	1.617	up
smg9	128	144	103	414	257	466	0.281902	0.337694	0.2906	1.33469	0.789043	1.47218	3.88739928531963e-06	3.22705386999791e-05	1.61691	up
LOC120557172	208	179	77	367	740	238	0.47987	0.439729	0.227573	1.23942	2.37997	0.787632	0.00183946	0.00670184	1.6168	up
pdcl	436	295	246	671	1561	616	0.64468	0.464464	0.465974	1.45235	3.21765	1.30654	0.000228428	0.00111713	1.6161	up
slc35d1a	113	62	68	346	250	112	0.420711	0.245793	0.324328	1.88571	1.29755	0.59815	0.000848174	0.00345434	1.61471	up
ifrd2	130	120	151	519	282	419	0.232088	0.22812	0.345347	1.35634	0.701839	1.07302	7.09993949673765e-06	5.55888690970152e-05	1.61365	up
galnt7	76	47	37	150	172	145	0.0569832	0.0375235	0.0355389	0.164633	0.17978	0.155951	7.18990973086061e-06	5.61934788894212e-05	1.61197	up
LOC120551134	285	362	279	1100	1015	679	1.00575	1.36027	1.2613	5.68238	4.99333	3.43717	2.45447344241186e-06	2.14953356307645e-05	1.6108	up
LOC120565758	28	27	23	91	50	93	0.230825	0.237007	0.242897	1.09814	0.574611	1.09975	0.000507866	0.00223198	1.60766	up
rrp9	240	149	193	803	311	616	0.780571	0.516012	0.804133	3.82304	1.41007	2.87388	6.92693944031132e-05	0.000401393	1.60723	up
fbl	2814	1557	2286	9952	3015	6776	7.72916	4.55375	8.04366	40.0139	11.5445	26.6973	0.000290153	0.00137133	1.60627	up
plvapa	581	355	311	1037	563	2076	1.83953	1.19683	1.26142	4.8062	2.48495	9.42854	0.000536612	0.00233965	1.60586	up
zcchc10	51	37	34	147	79	135	0.082517	0.0637452	0.0704728	0.348163	0.178188	0.313324	9.00249570477417e-05	0.000504445	1.60547	up
rbm34	145	98	98	423	218	365	0.392472	0.282448	0.33981	1.676	0.822576	1.41716	5.62741819082004e-06	4.49921270588901e-05	1.60391	up
rnf20	76	35	51	149	125	201	0.181651	0.0890766	0.156158	0.521317	0.416497	0.689137	4.36437297918955e-05	0.000266456	1.60341	up
LOC120556806	245	192	189	681	438	743	2.76693	2.30891	2.73441	11.2583	6.89582	12.0367	9.47410444610545e-08	1.19547287400094e-06	1.60324	up
rhebl1	713	634	387	2060	894	2171	3.18988	3.02028	2.21802	13.491	5.57573	13.9326	5.71701588614243e-05	0.000339886	1.60254	up
prmt6	99	75	58	228	179	276	0.880493	0.710272	0.660828	2.96837	2.21933	3.52116	1.1500416556819e-06	1.10765847448925e-05	1.6023	up
eny2	117	118	113	329	305	411	0.635486	0.682456	0.786264	2.61583	2.3094	3.2022	4.41599712802681e-08	6.04525321128639e-07	1.60221	up
trdmt1	41	26	12	75	53	100	0.0930216	0.0628124	0.0348779	0.249088	0.167631	0.325451	0.00239629	0.00839654	1.60186	up
atp6v0cb	1798	1648	1537	4874	5554	4372	4.66999	4.55781	5.11411	18.5312	20.11	16.2889	4.65115342434815e-11	1.23756243226519e-09	1.60131	up
nup54	190	156	148	649	302	515	0.458627	0.400961	0.457654	2.2932	1.01623	1.7832	7.65413172230312e-06	5.92265874170488e-05	1.59966	up
ddx3xb	194	96	117	512	373	291	0.292245	0.153989	0.225788	1.12904	0.78331	0.628818	1.30108979088672e-05	9.27526220737792e-05	1.5996	up
keap1a	1064	941	644	3388	2079	2314	1.17081	1.10257	0.90782	5.45733	3.18917	3.65253	2.18972498154884e-07	2.5114417307894e-06	1.59936	up
si:ch73-390b10.2	248	224	193	706	716	540	0.725166	0.697439	0.722957	3.02192	2.91862	2.26499	8.64677820908171e-09	1.40818959405045e-07	1.59791	up
r3hcc1l	451	346	292	1313	838	1042	1.44826	1.18309	1.20122	6.17202	3.7514	4.79981	1.45421344024632e-08	2.25445703796217e-07	1.59691	up
glrx3	247	261	219	690	713	764	3.56457	4.01073	4.04878	14.5765	14.3443	15.8158	3.52518375471365e-10	7.97298364238429e-09	1.59664	up
dync1li2	492	411	358	1488	952	1281	0.710407	0.631911	0.662208	3.14512	1.91628	2.65325	5.09289124802005e-09	8.72388521552035e-08	1.5963	up
pwp2h	364	195	219	1054	361	849	1.05186	0.600015	0.810716	4.4585	1.45426	3.51924	0.000213383	0.00105494	1.59622	up
LOC120570852	78	78	73	258	200	224	0.0978074	0.104146	0.117265	0.473576	0.349612	0.402913	3.21875271523208e-07	3.53821994232993e-06	1.59621	up
slc35b4	57	63	70	268	180	121	0.2612	0.307405	0.410928	1.79773	1.14987	0.79537	0.00029187	0.00137748	1.59518	up
timm23a	485	393	347	1715	728	1164	3.10098	2.67561	2.84221	16.0515	6.48886	10.6757	1.14879639097477e-05	8.3885607257042e-05	1.59444	up
dis3l2	214	188	189	760	469	521	0.41466	0.38789	0.469148	2.15568	1.26686	1.44811	2.92515889453729e-07	3.25061354801354e-06	1.59336	up
magoh	378	289	298	1329	627	885	2.40611	1.95882	2.43002	12.3835	5.56379	8.08079	4.24308613573099e-06	3.48729465872633e-05	1.59234	up
hibch	234	165	103	619	451	370	0.24402	0.183217	0.137599	0.944916	0.65564	0.553475	1.27458032509992e-05	9.12966350133209e-05	1.59129	up
supt3h	38	28	34	98	73	125	0.0523167	0.0410475	0.059966	0.197504	0.140107	0.246861	0.000115208	0.000624388	1.5909	up
drg1	890	619	657	3014	1306	2021	3.45179	2.55633	3.26429	17.1116	7.06116	11.2436	8.24290297212271e-06	6.30811046894391e-05	1.58984	up
pgam1b	435	307	324	533	1740	815	3.11944	2.34422	2.97647	5.59509	17.3946	8.38361	0.000562248	0.00243059	1.58885	up
txnl1	418	345	318	1133	832	1214	1.14527	1.00652	1.11617	4.54417	3.17786	4.7713	7.17915597878971e-10	1.48804323924005e-08	1.58771	up
fkbp2	284	259	243	653	1279	358	3.12905	3.03855	3.42981	10.5317	19.6446	5.65801	0.000935371	0.00375625	1.58767	up
ska2	103	115	59	263	325	220	0.132065	0.157008	0.0969111	0.493629	0.580917	0.404633	2.67583156503235e-05	0.000174742	1.58764	up
cstf1	211	170	171	719	304	604	0.257362	0.220792	0.267194	1.28376	0.516909	1.05678	2.69086981492231e-05	0.00017555	1.58658	up
tamm41	64	52	51	196	121	173	0.192287	0.166358	0.196295	0.862021	0.506796	0.745592	8.34571734988397e-06	6.37572306382817e-05	1.58436	up
rpf1	493	358	401	1738	667	1268	1.68155	1.30022	1.75217	8.67771	3.17152	6.20395	3.97849938673547e-05	0.000246771	1.58384	up
znf207b	514	334	258	1276	777	1122	1.70775	1.18162	1.09812	6.20588	3.59882	5.34736	5.47741707479881e-07	5.72595758080154e-06	1.58298	up
poglut1	58	41	53	109	206	128	0.234273	0.17634	0.274245	0.644485	1.15995	0.741634	0.000169417	0.000864338	1.58181	up
mtfp1	278	354	284	1332	661	730	0.99708	1.35195	1.30489	6.9933	3.30496	3.75573	4.03159817767719e-05	0.000249014	1.58174	up
LOC120559027	33	48	43	89	81	205	0.0367829	0.0569699	0.0614002	0.145216	0.125862	0.327772	0.00214866	0.00765873	1.57995	up
klhdc4	88	29	40	202	106	133	0.0722127	0.0253397	0.0420495	0.242647	0.12126	0.156556	0.000973332	0.00387691	1.57948	up
pla2g7	405	275	319	1020	918	963	0.657772	0.475582	0.663714	2.42501	2.07846	2.24354	2.71650209704895e-11	7.65949333291586e-10	1.57813	up
pepd	1969	1570	1452	4750	4866	4885	2.64054	2.24192	2.4945	9.32467	9.09701	9.39719	3.08559228217528e-15	1.77408140606461e-13	1.57792	up
LOC120546050	190	134	124	593	275	428	0.508566	0.381919	0.425192	2.32349	1.02614	1.64333	1.54339422114871e-05	0.000107307	1.5779	up
gnl3	646	413	546	2292	830	1561	0.669393	0.455692	0.724788	3.47661	1.19896	2.32027	9.73516863848135e-05	0.000540786	1.57783	up
LOC120566729	173	149	151	595	332	460	0.260691	0.239078	0.291492	1.31247	0.697425	0.994316	1.18548607500425e-06	1.13930725696629e-05	1.57771	up
oaz1b	3385	2652	3110	9025	5855	12095	16.981	14.1661	19.9864	66.2741	40.9459	87.0355	1.00226146261476e-06	9.75514210410236e-06	1.57754	up
txndc9	513	396	340	1511	846	1265	3.41537	2.80729	2.89981	14.7257	7.85181	12.0808	2.06832298362623e-07	2.38253511633043e-06	1.57748	up
LOC120574877	141	92	97	347	313	291	0.430373	0.29901	0.379286	1.55041	1.33183	1.2741	2.79874552141839e-08	4.04045969161973e-07	1.57649	up
cdadc1	44	64	66	119	211	191	0.154268	0.238933	0.29644	0.610749	1.0313	0.9606	0.00030144	0.00141708	1.57581	up
eno1b	190	176	155	511	600	404	0.354943	0.350099	0.370942	1.39739	1.56256	1.08261	1.80176886889944e-07	2.10482257264366e-06	1.57553	up
elmod2	312	330	211	860	713	917	1.25275	1.4109	1.08533	5.05475	3.99096	5.28159	2.79140277204102e-08	4.03426341611699e-07	1.57541	up
dnaja	266	302	214	1228	519	542	1.82891	2.21101	1.88493	12.3595	4.9746	5.34561	0.000218298	0.00107555	1.57465	up
mrpl27	142	67	117	327	270	345	1.27456	0.640354	1.34533	4.29648	3.37844	4.442	5.43388603400008e-06	4.36559592427807e-05	1.57442	up
snrnp200	880	643	654	3128	1394	1775	0.281696	0.21917	0.268192	1.46574	0.622071	0.815047	1.36104033732336e-05	9.64544341948774e-05	1.57316	up
usp16	163	93	159	508	309	390	0.501672	0.304781	0.6269	2.2887	1.32577	1.7218	1.43054369869251e-05	0.00010084	1.57072	up
slc25a26	34	54	56	162	86	186	0.0150356	0.0254277	0.0317248	0.104869	0.0530175	0.117989	0.00110312	0.00432099	1.56971	up
spout1	122	88	69	340	159	302	0.636803	0.489103	0.461385	2.59786	1.15697	2.2612	6.01586957582147e-05	0.000354993	1.56956	up
LOC120565294	92	71	70	293	153	229	0.230618	0.189512	0.224788	1.07514	0.534658	0.823432	1.60274791392542e-05	0.000111025	1.56943	up
ptp4a2b	1482	855	881	3390	1548	4286	1.27035	0.780392	0.96743	4.25369	1.8498	5.27002	8.11976268291328e-05	0.000462428	1.5682	up
si:ch211-188c16.1	81	46	47	222	156	115	0.189021	0.114302	0.140505	0.75835	0.50749	0.384953	0.000140055	0.000737683	1.56817	up
fabp4a	1057	1039	652	1811	4788	1210	16.3485	17.1116	12.9187	41.0028	103.237	26.8456	0.00252555	0.00877276	1.56633	up
pigw	130	84	150	439	260	366	1.20275	0.82753	1.77784	5.94551	3.35339	4.85735	3.63809508244898e-05	0.000228227	1.56517	up
rhoub	289	244	217	726	445	1010	1.10105	0.989857	1.05911	4.04892	2.36346	5.51973	8.90327583659333e-06	6.74323709410712e-05	1.5649	up
LOC120552519	94	63	98	356	176	209	0.455968	0.325401	0.608978	2.52783	1.19014	1.45425	0.000160114	0.000822268	1.56399	up
LOC120552351	410	364	342	1309	656	1285	0.76248	0.720806	0.81478	3.5635	1.7007	3.42795	3.9699158346804e-06	3.28524198985066e-05	1.56378	up
gpr1	60	37	29	108	182	62	0.785816	0.515993	0.486561	2.07055	3.32292	1.16479	0.00286725	0.00976146	1.56367	up
mrpl4	150	122	103	371	251	461	0.310217	0.268662	0.272886	1.12316	0.723648	1.36761	2.01060665366712e-06	1.80626782527812e-05	1.56355	up
dync1h1	1245	822	972	3612	3026	2047	0.945877	0.664981	0.946021	4.01703	3.20489	2.23084	7.57759572521978e-07	7.65516622385839e-06	1.56302	up
LOC120561472	126	79	50	275	206	235	0.498037	0.332499	0.25318	1.59117	1.13511	1.33243	1.92904961427817e-05	0.000131156	1.56277	up
LOC120555719	408	321	276	1346	650	888	1.79567	1.50433	1.55612	8.67167	3.98802	5.60615	5.33110189895098e-06	4.29345258902118e-05	1.56271	up
LOC120566816	146	73	95	360	174	361	0.0127173	0.00677078	0.0106007	0.0459027	0.0211286	0.0451062	0.000107506	0.000588921	1.5625	up
nomo	392	428	325	1849	601	881	0.237284	0.275866	0.25202	1.63837	0.507148	0.764969	0.000476898	0.00211061	1.56247	up
fancm	49	31	27	93	83	129	0.0235956	0.0158953	0.0166559	0.0655558	0.0557176	0.0891069	0.000112102	0.000610727	1.56233	up
mtrex	375	276	258	1222	538	846	0.372968	0.292296	0.328723	1.77912	0.745937	1.20697	1.4281450049935e-05	0.000100724	1.56117	up
surf6	211	172	193	826	276	572	1.43096	1.24207	1.67677	8.2001	2.60936	5.56453	0.000266133	0.00127605	1.56034	up
mrpl44	102	122	97	432	182	326	1.23008	1.56662	1.49856	7.62619	3.05972	5.63943	0.000148834	0.000775486	1.56002	up
scaf1	158	56	122	405	231	317	0.248912	0.0939398	0.246217	0.933978	0.507318	0.716365	0.000275613	0.00131294	1.55862	up
wrnip1	75	55	60	214	112	222	0.20075	0.156758	0.205738	0.838494	0.417918	0.852379	6.87258293279522e-05	0.000398785	1.55779	up
coq8b	124	128	70	344	341	232	0.207778	0.228381	0.150261	0.84378	0.796547	0.557638	2.36729482843443e-05	0.000157788	1.55678	up
sumf2	65	72	57	103	290	166	0.378356	0.446264	0.425042	0.877641	2.35323	1.38606	0.00109911	0.0043104	1.55624	up
parp1	92	62	60	231	286	84	0.183776	0.131876	0.15354	0.675469	0.796427	0.240695	0.00220115	0.00781423	1.55584	up
furina	16735	11461	10276	33480	39549	35639	4.98721	3.63686	3.92307	14.6053	16.4303	15.2351	1.6395616844168e-11	4.8942581748821e-10	1.55372	up
vps25	89	56	108	222	215	299	0.444185	0.297601	0.690506	1.62188	1.49586	2.14058	5.16155376248126e-05	0.000310397	1.55319	up
rnmt	90	38	48	187	176	126	0.0650456	0.0292437	0.0444413	0.197838	0.177324	0.130627	0.000137757	0.000727806	1.55306	up
agpat9l	323	285	218	826	765	766	0.644368	0.605409	0.557131	2.41215	2.12751	2.19203	2.06681760906659e-10	4.8893731775128e-09	1.55289	up
cnih1	200	173	146	641	434	407	0.646076	0.595076	0.604194	3.03113	1.95444	1.88597	7.31680062934128e-07	7.41435797106583e-06	1.55273	up
xpo4	94	58	72	248	208	180	0.0364263	0.0239325	0.0357429	0.14068	0.112365	0.100057	3.14296671194102e-06	2.67130531626719e-05	1.55228	up
LOC120549107	128	135	129	363	374	399	0.635055	0.713194	0.819899	2.63633	2.58673	2.83962	3.00869936587187e-08	4.30595675479325e-07	1.55131	up
LOC120550614	752	581	644	2682	898	2118	7.41058	6.09653	8.12998	38.6888	12.3364	29.9396	0.000170622	0.000868733	1.5512	up
brpf3b	87	71	93	321	172	233	0.117441	0.102055	0.160825	0.634307	0.323675	0.451174	4.01419399673313e-05	0.000248287	1.54995	up
c11h5orf22	80	61	54	217	87	254	0.134829	0.10947	0.116589	0.535361	0.204406	0.614066	0.000772028	0.0031924	1.54904	up
xrn2	572	302	312	1598	703	1008	0.281918	0.158492	0.196993	1.15291	0.483016	0.712646	5.55026665250993e-05	0.000330467	1.5474	up
paip1	231	250	164	754	461	634	0.595096	0.685785	0.541239	2.84341	1.6556	2.34288	1.80685278783887e-06	1.63993282542081e-05	1.54662	up
mrpl13	416	376	281	1139	723	1202	0.787159	0.757582	0.681154	3.1549	1.90716	3.26257	2.74597099509185e-07	3.07755096459426e-06	1.54636	up
LOC120557995	2421	1692	1902	7057	3923	6152	6.50881	4.84372	6.55069	27.7728	14.7029	23.7252	2.25711914620553e-07	2.5820193416455e-06	1.54507	up
LOC120555751	62	35	23	121	77	135	0.178337	0.107199	0.0847516	0.509482	0.30876	0.55702	0.000652302	0.00276876	1.54478	up
cdc42se1	94	66	67	209	235	197	0.0994774	0.0743726	0.0908324	0.323769	0.346692	0.299053	4.10172774527536e-07	4.41344570411077e-06	1.54418	up
nfe2l1b	165	169	162	613	411	403	0.450965	0.491833	0.567209	2.45252	1.56596	1.57997	1.7229323460802e-06	1.57784330641029e-05	1.54412	up
si:ch211-175m2.5	393	216	210	495	813	976	2.1773	1.27424	1.49044	4.01443	6.27908	7.75644	1.4409579901943e-05	0.000101412	1.54392	up
ebna1bp2	760	545	683	2965	866	1855	3.37351	2.57595	3.88382	19.2658	5.35878	11.8113	0.000516852	0.00226095	1.54186	up
txndc12	620	490	355	1712	1226	1170	2.59375	2.18275	1.90254	10.4841	7.14999	7.02115	1.74284046526499e-07	2.04501528949993e-06	1.54094	up
bop1	304	181	285	1214	321	660	0.400602	0.253975	0.481121	2.34181	0.58969	1.24758	0.00169255	0.00624157	1.54046	up
LOC120559568	550	387	449	1586	463	1917	2.63899	1.97724	2.75989	11.1396	3.09696	13.1942	0.00146285	0.00550504	1.53847	up
commd10	74	54	100	123	328	204	0.0303627	0.0235925	0.0525627	0.0738765	0.187612	0.120067	0.00181236	0.00662061	1.53748	up
arl6ip4	158	170	95	430	360	407	1.59707	1.82973	1.23015	6.36248	5.07279	5.90128	1.40561169405798e-06	1.31921994621879e-05	1.53658	up
LOC120557744	10087	3236	7771	17046	24716	16648	35.1233	11.9981	34.6641	86.8856	119.975	83.1537	0.000223753	0.00109793	1.53618	up
noc2l	331	173	296	1213	315	738	0.274672	0.152864	0.314664	1.47346	0.364398	0.878473	0.00202375	0.00727232	1.53564	up
ash2l	124	62	61	210	175	299	0.191473	0.101941	0.120666	0.474677	0.376706	0.662283	4.5998350080614e-05	0.000279597	1.53497	up
LOC120560836	738	696	612	2334	2081	1368	2.24584	2.25529	2.38585	10.3972	8.82821	5.97164	8.28878439162404e-07	8.27251960715746e-06	1.53328	up
alyref	666	531	576	1967	1096	1985	5.21336	4.42599	5.77611	22.5393	11.96	22.289	1.00251346940979e-06	9.75514210410236e-06	1.53305	up
tcirg1b	339	256	236	921	699	711	0.870929	0.700318	0.77672	3.46366	2.50345	2.62023	4.58899845512635e-09	7.9708338347339e-08	1.53228	up
LOC120544739	625	370	406	1581	839	1494	0.824543	0.519766	0.686166	3.05322	1.54303	2.82729	3.72165106549849e-06	3.10309670177504e-05	1.53129	up
tmem199	150	92	111	477	157	358	1.28573	0.83969	1.21885	5.98508	1.87602	4.40178	0.000641781	0.00273595	1.5303	up
cadm1b	171	71	73	437	170	249	0.0241906	0.010695	0.0132295	0.0904948	0.0335257	0.0505284	0.00116982	0.00454991	1.52998	up
nipa2	174	124	153	548	229	503	1.07745	0.817603	1.21369	4.96731	1.9768	4.46789	0.000122933	0.000661109	1.52968	up
fam118b	105	55	60	238	167	203	0.156251	0.0871504	0.114381	0.518446	0.346441	0.433328	1.12498280356765e-05	8.26946781232827e-05	1.52832	up
LOC120560335	3555	2313	2599	8878	6362	8458	18.7448	12.9864	17.5556	68.5249	46.7642	63.9727	9.08447075383347e-10	1.82850899921908e-08	1.52765	up
nus1	226	200	187	848	503	371	0.408112	0.384568	0.432596	2.24161	1.26625	0.961017	7.50630970057539e-05	0.000430831	1.52553	up
slc2a12	173	102	84	218	419	346	0.54141	0.339901	0.336766	0.998686	1.82799	1.55325	6.80502056931689e-05	0.000395559	1.52506	up
LOC120554463	583	475	489	2158	948	1248	0.453175	0.393155	0.486941	2.45551	1.02727	1.39155	3.07645567915694e-05	0.000197299	1.52342	up
ythdf3	203	145	162	537	333	564	0.502657	0.382311	0.513879	1.94645	1.14947	2.00328	1.26612906677812e-06	1.20368733134967e-05	1.5233	up
oma1	212	159	156	461	428	587	0.374014	0.298691	0.352571	1.19054	1.05263	1.48551	7.97156425705845e-09	1.30951510230237e-07	1.52202	up
cbr4	40	27	41	51	124	130	0.20501	0.14735	0.269196	0.382629	0.885963	0.955751	0.00280258	0.00958895	1.52201	up
dnajc3b	363	420	344	1607	829	756	0.94444	1.16356	1.14656	6.12035	3.00678	2.82147	9.36831018318196e-05	0.000522508	1.52027	up
dpy19l1l	1280	896	875	2701	1106	4770	0.911198	0.679177	0.797959	2.81462	1.09758	4.87088	0.00136159	0.00519043	1.51923	up
ide	320	288	261	1166	685	582	0.228568	0.219043	0.238822	1.21915	0.682078	0.596313	1.90160665389539e-05	0.000129627	1.51919	up
nansa	345	208	184	716	839	451	1.33869	0.859404	0.914637	4.06693	4.5384	2.51029	2.29353527978064e-05	0.000153413	1.51889	up
dop1b	415	269	385	1211	1082	687	0.47736	0.329475	0.56732	2.03908	1.73502	1.13355	1.13540558323213e-05	8.30913305625994e-05	1.51818	up
polr1b	223	141	130	711	248	401	0.401267	0.270159	0.299669	1.8728	0.622098	1.03504	0.000478708	0.0021172	1.51723	up
LOC120564796	64	44	81	137	154	247	0.691379	0.506129	1.12096	2.16645	2.31919	3.82754	0.000404534	0.00182777	1.51507	up
LOC120547162	60	36	51	179	106	124	0.0578218	0.0369415	0.0629622	0.252514	0.142405	0.171415	0.000159656	0.000820556	1.51505	up
rrs1	466	275	413	1706	476	1044	5.10427	3.2074	5.79519	27.3539	7.26832	16.4034	0.00123861	0.00477813	1.51475	up
LOC120565077	922	815	723	2957	1963	1941	2.99749	2.82135	3.01117	14.0725	8.89665	9.05188	1.17069245180007e-07	1.44819803391994e-06	1.51379	up
ercc3	114	50	98	221	281	221	0.353183	0.164944	0.388947	1.00226	1.21361	0.982139	9.14555850793438e-05	0.000511811	1.51352	up
elac2	108	79	82	356	96	300	0.184794	0.143934	0.179741	0.891676	0.228989	0.736329	0.0023401	0.00822363	1.51302	up
atp6v1ab	287	165	171	711	421	576	0.767696	0.469963	0.585967	2.784	1.56989	2.21012	2.64059674435835e-06	2.28828645788957e-05	1.51272	up
tcima	3954	2115	1522	9396	4075	6962	93.1535	53.0573	45.9353	324.039	133.835	235.279	0.000179296	0.000906698	1.51138	up
gpr155a	516	462	326	1169	1476	948	1.2249	1.16779	0.991375	4.06217	4.88446	3.22809	8.44165480461236e-07	8.39341677715743e-06	1.51131	up
zcchc8	194	155	161	539	322	566	0.773596	0.658138	0.822447	3.14626	1.78998	3.23754	2.40111252458805e-06	2.11181808996017e-05	1.51063	up
il11ra	519	377	373	1518	913	1077	0.192682	0.149034	0.177399	0.824969	0.472523	0.573555	2.94123199824458e-07	3.2629909349653e-06	1.50959	up
ncbp3	172	157	191	708	266	496	0.259473	0.252195	0.369119	1.56347	0.559403	1.07333	0.000313584	0.00146428	1.50806	up
ticam1	171	135	122	465	407	307	1.12554	0.946172	1.02871	4.48032	3.73454	2.8986	8.99767939278083e-07	8.8333565174561e-06	1.50731	up
LOC120565649	540	277	357	1034	1168	993	2.71061	1.48056	2.29567	7.59776	8.17324	7.15003	1.35768680569623e-07	1.64867312383168e-06	1.50569	up
zfr	510	310	362	1565	846	825	0.548413	0.354954	0.498673	2.46346	1.2682	1.27256	2.62407631204972e-05	0.000171956	1.50492	up
xbp1	14507	9348	8533	27593	27266	33512	112.834	77.4198	85.0222	314.161	295.639	373.893	1.62434582834749e-10	3.89842998803399e-09	1.50351	up
LOC120547227	66	119	43	238	135	271	0.261896	0.502811	0.218586	1.38247	0.746789	1.54256	0.00231798	0.00815456	1.50346	up
tcea1	208	185	189	585	478	558	0.632893	0.599393	0.736713	2.60565	2.02756	2.4355	4.77497517160884e-09	8.24337750252681e-08	1.50204	up
nrbf2b	54	61	56	234	104	142	0.170639	0.205252	0.226695	1.08241	0.458139	0.643664	0.000615049	0.00263047	1.50149	up
ss18l2	42	28	24	81	94	81	0.459835	0.326425	0.336615	1.29817	1.4347	1.27211	0.00018109	0.000914573	1.50122	up
dnajc16l	214	193	116	576	392	464	0.338009	0.324596	0.234715	1.33177	0.863136	1.05128	3.53713842285613e-06	2.95857802048384e-05	1.50006	up
LOC120563150	144	133	152	217	610	366	1.49018	1.46555	2.01507	3.28722	8.80005	5.43305	0.000720482	0.00300842	1.49965	up
c3h15orf48	146	65	69	128	247	378	2.16734	1.02745	1.31218	2.78149	5.11152	8.04919	0.00169122	0.00623842	1.49946	up
gtf2h1	93	67	76	249	153	251	0.10142	0.0778011	0.106175	0.397494	0.2326	0.392644	1.43875960329854e-05	0.000101365	1.49945	up
emc6	297	254	232	752	646	767	2.32488	2.11714	2.32649	8.61695	7.04944	8.61241	1.71932575215588e-10	4.11145818200893e-09	1.49931	up
LOC120551274	449	236	229	1099	398	974	1.04328	0.583902	0.681649	3.73806	1.28919	3.24639	0.000482296	0.00213236	1.49894	up
prpf8	2116	1418	1683	7454	2856	4042	2.9941	2.13648	3.05073	15.4395	5.63362	8.20414	0.000140106	0.000737683	1.49888	up
dhrs7b	58	29	45	134	152	72	0.221527	0.117942	0.220181	0.749196	0.809321	0.394473	0.00147064	0.00553278	1.49828	up
psma8	803	772	522	1676	2434	1634	3.86206	3.9536	3.2162	11.7997	16.3194	11.2731	1.23143822214732e-06	1.17747932391006e-05	1.49816	up
dym	140	114	114	415	307	291	0.0550773	0.0477554	0.0574539	0.238993	0.168369	0.164219	7.73021842130886e-07	7.78556042676226e-06	1.49625	up
cpvl	582	360	535	1033	2102	899	2.24224	1.47684	2.64048	5.82576	11.2894	4.96827	0.000356256	0.00163694	1.49608	up
LOC120568520	430	418	331	1169	879	1214	0.46143	0.477624	0.455025	1.83631	1.31494	1.86871	1.17356406719718e-08	1.85171484876438e-07	1.49461	up
prelid3b	353	380	173	1180	629	664	1.02616	1.17624	0.64425	5.02127	2.54899	2.76881	0.000266865	0.00127817	1.49455	up
acsf3	122	91	160	306	498	232	0.0707087	0.05616	0.118796	0.259613	0.402366	0.19288	0.000711312	0.00297765	1.49388	up
cul2	177	128	111	451	290	393	0.253306	0.195054	0.2035	0.944803	0.578561	0.806772	9.56633659226865e-07	9.32929462361067e-06	1.49342	up
ftsj3	698	459	526	2468	674	1471	1.82853	1.28036	1.76523	9.46421	2.46142	5.52771	0.00107218	0.00422107	1.49336	up
tmed1b	196	212	137	580	702	200	0.951499	1.09587	0.852005	4.12167	4.75082	1.39273	0.00266144	0.00917727	1.49007	up
wdr33	156	83	51	181	338	243	0.0784163	0.0444255	0.0328414	0.133184	0.236852	0.175216	0.000751176	0.0031175	1.48969	up
polr3b	217	133	161	568	402	416	0.199253	0.130038	0.189383	0.76346	0.514577	0.54793	9.08362039709028e-07	8.89791082452755e-06	1.48659	up
chd8	373	254	243	1112	459	790	0.422152	0.306102	0.352319	1.84229	0.724188	1.28255	7.7492446059859e-05	0.000443044	1.48651	up
LOC120573218	109	110	127	427	255	280	0.264786	0.284534	0.395223	1.51841	0.86355	0.975692	4.02212057388794e-05	0.000248661	1.48594	up
eif3jb	1082	724	728	3027	1756	2074	5.55838	3.96034	4.79096	22.7628	12.5755	15.2833	8.48948887195533e-07	8.43463567563766e-06	1.48529	up
slc35a4	101	58	46	238	111	199	1.70979	1.0455	0.997584	5.89782	2.61953	4.83238	0.000509883	0.00223861	1.48528	up
LOC120570651	134	97	43	355	148	225	0.31763	0.244828	0.130573	1.23179	0.489054	0.765042	0.00212124	0.00756914	1.48465	up
gapdhs	540	368	260	737	1406	968	3.42032	2.48195	2.10968	6.83335	12.4147	8.79499	3.93926029142237e-05	0.000244912	1.48456	up
znhit6	108	59	74	272	175	203	0.0805176	0.0468373	0.0706754	0.296844	0.18188	0.217095	2.65560735333024e-05	0.00017385	1.484	up
tmed7	736	667	704	2609	1756	1416	4.95829	4.78468	6.0757	25.7289	16.4914	13.6837	6.16591893781547e-06	4.88837602120334e-05	1.48188	up
LOC120559510	355	171	110	650	277	742	1.39866	0.717385	0.555195	3.74878	1.5214	4.19347	0.00196588	0.00709715	1.48085	up
vps26bl	256	149	213	638	608	423	0.54389	0.337077	0.579722	1.98419	1.80075	1.28913	7.52338399481539e-06	5.84543066671203e-05	1.48038	up
ahcyl2b	182	107	136	482	324	341	0.0930642	0.0582596	0.0890881	0.360787	0.230959	0.250122	4.55479146360368e-06	3.72035591814052e-05	1.48	up
LOC120574211	902	734	547	2555	821	2558	1.23583	1.07083	0.960081	5.1243	1.5681	5.02734	0.000808291	0.00331643	1.4788	up
wbp1	217	180	149	540	335	611	0.500302	0.441893	0.440076	1.82246	1.0767	2.02069	4.41087567432301e-06	3.6162070624456e-05	1.47791	up
nol7	113	109	144	483	187	349	0.523529	0.537726	0.854662	3.27568	1.20777	2.31939	0.000699419	0.00293288	1.47778	up
robo4	79	63	63	226	107	227	0.0496572	0.0421665	0.05073	0.207949	0.09376	0.204676	0.000262021	0.00125725	1.47673	up
ralgps2	61	65	47	133	168	171	0.0164902	0.0187103	0.0162766	0.0526307	0.0633116	0.0663098	2.00070710607017e-05	0.000135748	1.47616	up
ecpas	205	115	162	499	424	374	0.193613	0.115651	0.196004	0.689881	0.558246	0.506686	2.15124459851713e-06	1.91957210329221e-05	1.47578	up
wipi1	482	433	435	1397	718	1599	0.375457	0.359148	0.434082	1.59295	0.779681	1.78668	2.89863180112177e-05	0.000187349	1.47494	up
pim2	46	33	24	115	63	98	0.10853	0.0829047	0.0725393	0.397176	0.207211	0.331669	0.000806648	0.0033129	1.47395	up
heatr5b	133	60	90	334	231	187	0.172685	0.0829521	0.149698	0.634808	0.418114	0.348282	0.000221835	0.00108932	1.4738	up
nifk	1046	676	825	3253	1466	2163	4.26959	2.93814	4.31397	19.4371	8.34194	12.6648	3.35574484468413e-05	0.000212734	1.47312	up
baz1b	212	165	197	769	281	518	0.320054	0.265243	0.380998	1.69944	0.591388	1.12177	0.000379086	0.00172863	1.47251	up
psme3	221	155	151	670	285	464	0.652561	0.487341	0.571183	2.89598	1.17315	1.96532	0.00010259	0.000565459	1.47219	up
sgk3	197	196	132	516	393	513	0.39352	0.416898	0.337788	1.50884	1.09439	1.46996	4.61019023722356e-07	4.90426096618355e-06	1.47021	up
urb1	315	133	188	862	324	494	0.300709	0.135195	0.229913	1.20458	0.431182	0.676471	0.000963069	0.00384182	1.46996	up
l2hgdh	1536	986	757	3646	1227	3869	3.42996	2.34448	2.16553	11.9181	3.81963	12.3932	0.0009761	0.00388443	1.46984	up
LOC120567770	125	87	102	348	242	256	1.89133	1.40168	1.97709	7.70777	5.10448	5.55627	3.39095578636672e-06	2.85268159215948e-05	1.46807	up
plrg1	531	435	399	1638	912	1131	1.35804	1.18462	1.30725	6.13231	3.25156	4.14922	1.93725315361906e-06	1.74749220351013e-05	1.46721	up
stxbp2	604	440	378	1113	1350	1334	1.19206	0.924671	0.955704	3.21551	3.71428	3.77663	1.42405264624822e-09	2.77316690350992e-08	1.46715	up
nopchap1	147	123	111	443	311	271	0.704776	0.62793	0.681752	3.10907	2.07861	1.86376	7.15381610829711e-06	5.59775527906041e-05	1.46713	up
snx3	527	425	349	1162	1024	1311	0.77985	0.669671	0.6616	2.51709	2.11241	2.78285	5.28717653414575e-10	1.12227323414997e-08	1.46692	up
zgpat	69	59	65	148	164	213	0.283355	0.257992	0.341952	0.889684	0.938868	1.25472	1.21866503126086e-05	8.80635320950468e-05	1.46565	up
acbd6	66	64	56	102	244	156	0.0541213	0.0558826	0.0588277	0.122438	0.278928	0.183499	0.000866037	0.00351735	1.46554	up
LOC120550681	767	641	536	1418	2394	1379	2.9117	2.59108	2.60666	7.87988	12.6693	7.50933	9.03517761758765e-06	6.82749650371309e-05	1.46552	up
LOC120556320	144	81	61	187	387	167	0.154179	0.0923465	0.0836686	0.293088	0.577635	0.256487	0.00177049	0.00648379	1.46408	up
LOC120547328	11101	7999	8568	22007	28402	23685	184.087	141.244	182.016	534.213	656.582	563.405	7.66156607387422e-10	1.56111786996784e-08	1.46373	up
cdk2ap2	195	147	215	503	532	479	0.710266	0.570133	1.00322	2.68193	2.70133	2.5027	1.16406530794739e-06	1.12034931821662e-05	1.46369	up
faf1	141	134	132	372	330	404	0.0520354	0.0526571	0.0624055	0.200963	0.169775	0.213869	7.23248362964993e-08	9.40436219454186e-07	1.46277	up
rab1ba	278	271	222	1059	553	465	0.551884	0.572855	0.56458	3.07745	1.53041	1.32416	0.000202604	0.00100875	1.46237	up
sms	133	121	96	387	267	286	0.132876	0.128722	0.122867	0.565978	0.371866	0.409872	2.54261946448012e-06	2.21937952463928e-05	1.4613	up
chchd2	445	530	473	1575	1012	1381	3.99276	5.06362	5.4368	20.6865	12.6582	17.7743	2.1333145512435e-06	1.90485831368292e-05	1.46026	up
slc35e1	287	170	215	743	494	552	0.522722	0.329693	0.501646	1.98094	1.25428	1.44216	1.84843820832457e-06	1.67193891018359e-05	1.45935	up
ccdc25	135	101	77	386	195	249	0.681443	0.542862	0.497916	2.85217	1.37217	1.80294	0.000112179	0.000610727	1.45876	up
kat2a	186	96	109	399	349	277	0.435173	0.239162	0.326697	1.36651	1.13829	0.92964	1.24960994914103e-05	8.99555904596675e-05	1.45846	up
ddx39ab	1482	975	1091	4247	1975	3249	3.20821	2.24746	3.02558	13.4583	5.9602	10.0891	1.76813342057382e-05	0.000121717	1.4573	up
nploc4	458	338	353	1358	681	1038	0.683222	0.536891	0.674591	2.96544	1.41619	2.22116	8.62316916965709e-06	6.56870904951298e-05	1.45655	up
ddx54	509	315	344	1499	658	939	1.45618	0.95958	1.26074	6.27758	2.62424	3.85345	7.96769076976294e-05	0.000454158	1.45618	up
pin1	433	382	264	1070	1048	741	1.14915	1.0795	0.897555	4.15684	3.87728	2.82093	1.64021632518408e-06	1.51046105043414e-05	1.45573	up
ubqln4	411	294	288	955	721	968	1.05702	0.80512	0.948862	3.59532	2.58497	3.57111	6.93753376600277e-09	1.15982233276385e-07	1.45427	up
psmb1	1081	955	866	2552	2739	2479	8.99061	8.45745	9.22679	31.0697	31.7566	29.5751	3.44983094306661e-11	9.50428424814852e-10	1.4541	up
aagab	194	142	158	448	360	516	1.49886	1.16821	1.56382	5.06675	3.8774	5.71867	1.4206934713586e-07	1.71104284747233e-06	1.45402	up
akt1	120	92	74	236	290	230	0.0813457	0.0664069	0.064262	0.234184	0.27405	0.223649	2.34388941257892e-06	2.07051393399757e-05	1.45373	up
aatf	107	87	77	353	134	237	1.18104	1.02252	1.08878	5.70358	2.06188	3.75245	0.00060859	0.00260791	1.45289	up
dis3	208	97	138	601	184	381	0.545948	0.271102	0.46402	2.30917	0.673263	1.4345	0.00226335	0.00800067	1.45215	up
luc7l3	525	353	370	1279	451	1607	1.41161	1.01065	1.27446	5.03405	1.69048	6.19807	0.00126811	0.0048692	1.45108	up
gcfc2	101	88	67	281	159	242	0.223367	0.20723	0.18982	0.909698	0.490201	0.767715	4.00869169203691e-05	0.000248062	1.45023	up
tfe3a	452	243	192	1219	342	735	0.31634	0.18109	0.172142	1.24886	0.333673	0.737887	0.0027649	0.00947631	1.4487	up
LOC120565295	159	120	116	395	297	357	0.717808	0.576852	0.67087	2.61036	1.86916	2.31188	1.41301599140215e-07	1.70334762719253e-06	1.44837	up
LOC120547713	7319	6099	5749	17446	13653	20127	19.539	17.3373	19.6613	68.1771	50.8109	77.0753	1.36531405029048e-09	2.67084511849723e-08	1.44713	up
gopc	177	181	127	611	302	381	0.187436	0.204094	0.172287	0.947138	0.445826	0.57875	0.000101192	0.000558734	1.44676	up
ddx49	232	169	235	705	412	590	0.815761	0.632753	1.05855	3.62875	2.01953	2.97586	1.31230586579015e-05	9.35017929375484e-05	1.44533	up
fam91a1	127	109	124	344	310	310	0.134851	0.12324	0.168672	0.534691	0.458873	0.472171	2.84896518611473e-07	3.18198611665382e-06	1.44531	up
ubl3a	1344	980	853	2772	2407	3200	0.961365	0.746428	0.781642	2.90252	2.40018	3.28341	5.98994806741704e-10	1.25931753964265e-08	1.44485	up
mrpl3	387	304	279	1074	545	959	1.05382	0.881455	0.973257	4.28105	2.06885	3.74592	1.14975509463255e-05	8.39092790917267e-05	1.44482	up
txnl4a	220	253	184	667	546	548	0.842785	1.03202	0.902987	3.74035	2.91585	3.01135	6.38167837368139e-07	6.56231063869072e-06	1.4448	up
pcna	276	203	220	834	526	488	2.007	1.57183	2.04942	8.87762	5.33215	5.09031	9.81611741682179e-06	7.32735996446726e-05	1.44252	up
bpnt1	2237	1581	1243	3892	5716	3513	12.1313	9.12951	8.63543	30.8964	43.213	27.328	4.61065108315615e-06	3.75670054982483e-05	1.43967	up
mthfd1l	44	32	20	84	95	70	0.0286945	0.0222212	0.0167088	0.0801895	0.0863671	0.0654832	0.00096199	0.00383983	1.43965	up
LOC120565299	274	234	213	872	492	545	0.707968	0.643801	0.705038	3.29816	1.77218	2.01998	1.09769836116451e-05	8.10042585270063e-05	1.43933	up
si:ch211-183d21.1	102	92	54	226	274	146	0.122631	0.117777	0.0831694	0.397742	0.45923	0.251791	0.000394336	0.00178892	1.43898	up
tada3l	118	138	150	313	449	333	0.641776	0.799196	1.04511	2.49195	3.40429	2.59796	4.08303663527719e-05	0.000251299	1.43853	up
rbm28	361	318	284	1252	418	893	0.829708	0.778247	0.836192	4.21226	1.33929	2.94412	0.000561967	0.00243017	1.43836	up
nampt2	72	45	76	90	169	258	0.0814991	0.0542382	0.110206	0.149127	0.266677	0.418915	0.00291124	0.00987893	1.43828	up
lin52	58	40	50	155	94	143	0.12539	0.0920806	0.138476	0.490524	0.283298	0.443464	0.000176864	0.000895766	1.43629	up
rbm8a	940	719	674	2609	1266	2282	4.5174	3.67927	4.14944	18.3538	8.48151	15.7312	1.3383936030779e-05	9.51043364164542e-05	1.43573	up
tsn	94	49	46	210	128	148	0.783933	0.435131	0.491449	2.56368	1.48813	1.77051	0.000287142	0.00135856	1.43359	up
chmp2ba	350	216	219	690	514	845	0.729788	0.479573	0.584981	2.10606	1.49407	2.52738	1.44000199949184e-06	1.34671757010467e-05	1.43299	up
nubp2	348	308	183	1036	367	794	2.14509	2.02157	1.44506	9.34799	3.15363	7.02057	0.000874415	0.00354375	1.43257	up
LOC120572314	146	134	114	367	279	397	0.667907	0.65274	0.668094	2.45766	1.77929	2.60519	6.2537016861572e-07	6.44119227619754e-06	1.43213	up
trmt2a	182	103	147	524	275	332	0.386739	0.233054	0.40016	1.62994	0.814626	1.01198	0.000128397	0.000686862	1.43176	up
LOC120557186	39	18	18	56	71	65	0.271521	0.133439	0.160539	0.570715	0.68909	0.64914	0.00244465	0.00852992	1.43109	up
LOC120557322	347	219	194	583	744	635	1.83363	1.23225	1.31327	4.50965	5.48067	4.81329	3.50812986876146e-07	3.82768229245062e-06	1.43108	up
napab	173	119	95	374	272	359	0.295411	0.216371	0.207813	0.934856	0.647483	0.879349	2.34697966955802e-06	2.07066678700581e-05	1.43098	up
LOC120556313	897	654	797	2204	1703	2300	4.06081	3.15261	4.62219	14.6058	10.7476	14.936	1.55087377495321e-08	2.36548498269681e-07	1.43024	up
psma1	395	291	297	790	996	782	2.4896	1.95298	2.39806	7.28875	8.75128	7.07011	3.64272657558644e-08	5.12461874846331e-07	1.42951	up
pdss1	116	55	62	294	137	166	0.405016	0.204479	0.277316	1.50264	0.666828	0.831397	0.00108631	0.00426904	1.42904	up
utp18	405	246	274	1062	466	883	0.621202	0.401777	0.538391	2.38449	0.99642	1.94278	0.000109445	0.000598802	1.42818	up
gemin6	54	30	28	118	79	91	0.172859	0.102257	0.114822	0.552933	0.352537	0.417855	0.000600548	0.00257762	1.42637	up
dimt1l	258	223	152	841	372	431	1.21684	1.11993	0.918387	5.80632	2.44588	2.91592	0.00040765	0.00183922	1.42428	up
sdr42e1	60	57	30	119	157	104	0.539741	0.545986	0.34572	1.56702	1.96885	1.342	0.000651204	0.0027672	1.42412	up
mad2l2	72	84	61	286	95	195	0.5139	0.638408	0.557758	2.98817	0.945255	1.99649	0.0027115	0.00931589	1.4236	up
ndufb5	1031	823	660	1553	3056	1887	5.80302	4.93251	4.75893	12.7956	23.9788	15.2354	3.71338310482346e-05	0.000232196	1.42303	up
elp6	62	72	80	260	135	178	0.259063	0.320346	0.428227	1.5903	0.78637	1.06689	0.000556394	0.00241238	1.42246	up
nup107	134	77	134	372	222	313	0.238949	0.146205	0.306108	0.971037	0.551864	0.800628	0.000140658	0.000739882	1.42183	up
rrn3	151	88	154	386	288	358	0.250096	0.155197	0.326753	0.935856	0.664968	0.850547	3.55090787747281e-05	0.000223287	1.41975	up
psmd14	503	463	373	1312	1102	1082	2.35549	2.30869	2.23764	8.99371	7.19404	7.26819	8.3290210355727e-09	1.36653814112175e-07	1.41953	up
kctd2	37	43	35	137	73	94	0.0935282	0.11574	0.113339	0.506937	0.257243	0.340844	0.00119197	0.00462113	1.41935	up
ctps1a	392	237	327	1209	557	722	0.573562	0.369246	0.612931	2.58949	1.13613	1.51537	0.000168483	0.00086024	1.41918	up
emc1	412	343	341	946	1020	896	0.996965	0.88379	1.05708	3.35094	3.44082	3.11012	1.55957424620687e-09	3.02401903692664e-08	1.41884	up
smyd5	204	144	137	505	249	507	0.495563	0.37248	0.426342	1.79578	0.843231	1.7667	9.17539083469184e-05	0.000513263	1.41802	up
LOC120558961	62	70	41	172	133	147	0.380438	0.457365	0.322289	1.54495	1.13769	1.29389	0.000117624	0.000635143	1.41713	up
alg2	445	446	420	1526	1013	907	1.82867	1.95156	2.21102	9.17956	5.80314	5.34648	8.75536967063197e-06	6.64644136190799e-05	1.41671	up
vps37c	285	211	239	704	340	888	0.557377	0.439399	0.598786	2.01544	0.926962	2.49117	0.000285325	0.00135238	1.41659	up
LOC120568045	406	152	158	758	349	684	0.339709	0.135424	0.169359	0.928416	0.407085	0.820962	0.00127141	0.00487762	1.41551	up
chtopa	431	367	388	1225	745	1144	1.06516	0.965776	1.2284	4.43166	2.56669	4.05556	1.38899727385818e-06	1.30805506861464e-05	1.41459	up
cltb	415	298	398	1050	838	1021	2.33854	1.78808	2.8731	8.66123	6.58295	8.25296	1.34802925984626e-07	1.63845026950431e-06	1.41426	up
ppp1r2	333	265	283	859	625	814	0.315924	0.267705	0.343949	1.19296	0.826604	1.10777	4.93219503228296e-08	6.67587994953018e-07	1.41211	up
aifm1	1403	884	1047	3697	2476	2408	2.26641	1.52057	2.16669	8.74225	5.57585	5.57987	1.70155705806961e-06	1.56151218153452e-05	1.41144	up
rnf121	627	508	481	1597	1446	1135	1.28094	1.10509	1.25885	4.77593	4.11821	3.32616	8.6490624888824e-08	1.10188056216745e-06	1.411	up
psmb7	313	225	281	734	647	752	0.831854	0.636734	0.956707	2.85556	2.3971	2.86686	2.4368024480195e-08	3.56463225360729e-07	1.41089	up
tmco1	784	639	530	1924	1904	1187	2.02658	1.75882	1.75506	7.28023	6.8611	4.40134	4.82594963272598e-06	3.90804396467657e-05	1.41046	up
lrrc28	826	533	504	1483	684	2656	2.77119	1.90408	2.16614	7.28316	3.19905	12.7821	0.00220761	0.00783294	1.41006	up
LOC120558584	268	274	207	659	555	742	1.02184	1.11243	1.01109	3.67814	2.95	4.05826	1.60741930671938e-07	1.90812503698896e-06	1.40979	up
socs3b	903	620	731	1414	1197	3282	5.44759	3.98273	5.64941	12.487	10.0668	28.4015	0.000652618	0.00276876	1.40819	up
mrto4	672	365	426	1965	591	1180	4.3068	2.49087	3.49755	18.4349	5.28021	10.8481	0.00167788	0.00620305	1.40787	up
vrk2	74	33	40	122	117	133	0.046341	0.0220049	0.0320895	0.111837	0.102141	0.119473	0.000246014	0.00119168	1.40755	up
ddx59	76	51	47	147	101	200	0.323386	0.231073	0.256197	0.915624	0.599112	1.22074	0.00032414	0.00150665	1.40725	up
sfmbt2	187	99	118	322	307	402	0.0791276	0.0446061	0.0639644	0.19945	0.181094	0.244005	3.93567620819598e-06	3.2589469115331e-05	1.40669	up
pcsk7	167	140	145	478	216	487	0.220342	0.196689	0.245086	0.923211	0.397295	0.921713	0.000268558	0.00128303	1.4057	up
LOC120557780	136	113	132	373	185	441	0.203003	0.179603	0.25241	0.815012	0.384958	0.944251	0.000388655	0.00176516	1.40381	up
abl1	1216	752	1011	3054	1694	2953	0.810588	0.533773	0.863351	2.98008	1.5742	2.82369	1.48591760673866e-05	0.000104022	1.4037	up
wdr12	372	327	268	1270	524	701	1.57903	1.47797	1.45731	7.8912	3.10068	4.26826	0.000300026	0.00141143	1.40338	up
ptges3a	485	396	343	1314	898	931	2.75917	2.39885	2.49977	10.9427	7.12183	7.59752	4.61350623255622e-07	4.90426096618355e-06	1.40157	up
LOC120545498	198	154	120	409	427	367	0.0853613	0.0706951	0.0662745	0.258114	0.256627	0.226959	3.73645698388799e-07	4.05339681336627e-06	1.40087	up
heatr6	123	81	96	335	209	225	0.274841	0.192723	0.2748	1.09576	0.651031	0.721183	4.37068835558239e-05	0.000266719	1.40005	up
adck2	163	140	148	561	314	290	0.686265	0.627632	0.798244	3.45748	1.84295	1.75141	0.000167392	0.000854999	1.39827	up
cops6	259	168	185	479	510	573	0.985677	0.680795	0.901937	2.66847	2.70573	3.12807	3.9488726031704e-08	5.48528270003417e-07	1.39669	up
LOC120561579	49	50	35	140	61	146	0.17689	0.192199	0.161862	0.739824	0.306985	0.756044	0.00282034	0.00963975	1.39572	up
aar2	294	292	180	759	581	621	1.89169	2.00059	1.48369	7.14886	5.21143	5.73166	3.02827622601373e-06	2.58861828137076e-05	1.39566	up
ube4a	210	205	172	536	557	417	0.283071	0.294241	0.297012	1.05763	1.04667	0.806304	1.28439088928425e-06	1.2184207403081e-05	1.39546	up
pnpla8	253	168	183	662	387	492	0.65129	0.460506	0.603496	2.49462	1.38881	1.81679	9.514025525741e-06	7.13632861896761e-05	1.39516	up
cnn2	166	148	74	276	212	502	0.595116	0.564973	0.339856	1.44842	1.05952	2.58157	0.00141098	0.00535402	1.39428	up
eaf2	438	388	307	1088	1027	774	1.69416	1.59803	1.52121	6.1603	5.5377	4.29445	6.45837779869733e-07	6.63086863431471e-06	1.39299	up
flcn	225	176	212	629	288	674	0.880918	0.733733	1.06331	3.60492	1.5719	3.78529	0.000321502	0.0014965	1.39267	up
prrc2c	459	237	318	1208	551	805	0.434972	0.239149	0.386051	1.67574	0.727912	1.09428	0.000232116	0.00113307	1.39163	up
ddx1	522	246	371	1020	1183	652	1.39431	0.699674	1.2695	3.98823	4.40506	2.49817	0.000172142	0.000875203	1.39151	up
cirbpa	2565	1517	2312	6268	3225	6959	13.2018	8.31389	15.2442	47.2246	23.1396	51.3783	0.000142929	0.00074944	1.38995	up
chpt1	1083	1210	850	1980	4314	1724	1.97886	2.35421	1.98965	5.29597	10.9887	4.51867	0.00113968	0.00444709	1.38943	up
tfpi2	233	155	121	292	311	686	2.88412	2.04297	1.91872	5.29094	5.36657	12.1806	0.000842324	0.00343475	1.38919	up
arfgap1	156	166	143	576	319	304	0.406352	0.460425	0.477182	2.19631	1.15837	1.13589	0.00021865	0.00107648	1.38877	up
stx12	322	212	200	696	521	636	0.728524	0.510736	0.579679	2.3051	1.64325	2.0641	1.93241455716206e-07	2.23963629306846e-06	1.38764	up
zswim8	165	120	121	341	340	349	0.0625625	0.0484489	0.0587739	0.189268	0.179716	0.18982	6.31217164098817e-08	8.30568734133608e-07	1.38473	up
adssl	453	246	232	1080	513	724	0.958501	0.554245	0.628857	3.34511	1.51318	2.19745	0.000207866	0.00102913	1.38452	up
lsm5	82	45	41	174	123	121	0.466063	0.272343	0.298527	1.44768	0.974574	0.986512	0.000360759	0.00165476	1.38436	up
pa2g4b	4187	2059	2673	10396	4020	7969	10.9076	5.71154	8.92058	39.6446	14.5992	29.7793	0.000516044	0.00225891	1.38425	up
bud31	522	368	320	1105	991	946	4.88704	3.66856	3.83791	15.1436	12.9339	12.7044	1.60906437971533e-08	2.44859233111111e-07	1.38354	up
txn	3830	2897	2118	6894	7336	7993	23.6682	19.0628	16.7672	62.3634	63.1982	70.8537	1.27794082373896e-08	2.00230917691043e-07	1.38315	up
timm9	89	78	73	216	217	178	0.795913	0.74275	0.836312	2.82763	2.70529	2.2834	7.68913526866986e-06	5.94626460777136e-05	1.38286	up
LOC120558867	178	125	106	509	249	268	0.424903	0.317726	0.324149	1.77861	0.828606	0.917679	0.00040718	0.00183773	1.38177	up
nsfl1c	296	202	367	755	828	644	0.503607	0.365952	0.799901	1.88036	1.96386	1.57171	7.34924274256175e-05	0.000422733	1.38171	up
trabd	487	409	419	1487	1164	686	1.41704	1.26721	1.56184	6.33369	4.72156	2.86328	0.000130399	0.000696165	1.38079	up
serpine1	116	131	66	213	301	280	0.397943	0.478528	0.290053	1.06963	1.43949	1.37787	0.000187591	0.000943953	1.38078	up
kif3b	50	29	55	120	89	135	0.0967524	0.0597533	0.13634	0.339911	0.240083	0.374724	0.00114934	0.0044821	1.38074	up
LOC120568891	177	117	100	278	298	412	4.49143	3.16133	3.25073	10.3264	10.5416	14.9967	9.27815616175659e-06	6.97887451313006e-05	1.37853	up
cnot8	272	149	165	679	290	495	0.613405	0.357798	0.476686	2.24151	0.911708	1.60129	0.000418186	0.00187843	1.37796	up
slc66a1	487	394	372	1213	833	1135	1.39735	1.20377	1.36737	5.09482	3.33195	4.67151	1.05317249010287e-07	1.31264401593971e-06	1.37741	up
trim37	68	28	38	126	91	115	0.0528727	0.0231821	0.0378508	0.143412	0.0986377	0.128265	0.000952351	0.00380713	1.3772	up
nip7	442	249	307	1191	511	799	1.71126	1.02652	1.52266	6.74992	2.758	4.43739	0.000295032	0.00139042	1.37532	up
ammecr1	261	133	119	519	301	443	0.43584	0.236489	0.254568	1.26867	0.700701	1.06115	0.000151534	0.000786454	1.37464	up
eloa	198	204	198	619	387	535	0.262724	0.288228	0.336565	1.20231	0.715853	1.0183	9.88051696170907e-06	7.36527374868324e-05	1.37439	up
xylt2	170	125	110	397	269	351	0.278853	0.218328	0.231148	0.953257	0.615118	0.825887	3.56086033291606e-06	2.97465679358698e-05	1.37326	up
thoc3	155	103	97	364	247	276	0.32154	0.227517	0.257778	1.10534	0.714298	0.821295	1.13385160184416e-05	8.30235525071274e-05	1.37315	up
med20	53	25	37	87	96	104	0.403216	0.202523	0.360606	0.968887	1.01815	1.13496	0.000662425	0.00280117	1.37276	up
isy1	162	117	78	383	166	341	0.664484	0.511008	0.409858	2.29965	0.949197	2.00637	0.000939304	0.00376861	1.37272	up
si:ch1073-513e17.1	184	83	115	371	264	311	0.291702	0.140111	0.233555	0.860971	0.583452	0.707243	6.90457649783772e-05	0.00040029	1.37154	up
dnaja1	284	258	246	1077	379	547	0.616772	0.596621	0.684401	3.42385	1.14742	1.70404	0.00128949	0.00494073	1.37139	up
tpp2	183	205	190	647	365	472	0.243377	0.290305	0.323707	1.25958	0.676706	0.900444	5.87074788578998e-05	0.000347744	1.37116	up
kcnk6	660	505	472	1544	1138	1438	0.918364	0.74823	0.841361	3.14493	2.20746	2.87023	1.3649904508361e-08	2.12610526759206e-07	1.37096	up
bloc1s2	375	412	315	1027	759	1027	1.91151	2.23622	2.05696	7.66318	5.39345	7.50935	8.84862760129353e-07	8.72589495894896e-06	1.37089	up
zmp:0000000521	99	80	74	250	222	163	0.622046	0.535241	0.595646	2.29943	1.94455	1.46913	4.61470401241225e-05	0.00027993	1.37036	up
rpl7l1	795	533	598	2333	894	1620	3.11058	2.22062	2.9974	13.3623	4.8763	9.09233	0.000361602	0.00165748	1.37012	up
si:dkey-28b4.8	285	273	200	857	496	559	0.142578	0.145426	0.128176	0.627597	0.345914	0.401149	3.25981564317496e-05	0.000207748	1.37	up
aldocb	286	171	154	430	537	544	0.838595	0.533894	0.578464	1.84564	2.19503	2.28808	2.3646980092956e-06	2.084717764995e-05	1.36978	up
actl6a	168	134	92	351	384	241	0.610461	0.518473	0.428259	1.86702	1.94518	1.25618	8.42540831737399e-05	0.000476959	1.36805	up
clp1	54	44	35	147	71	116	0.347178	0.30122	0.288268	1.38346	0.636349	1.0698	0.00136901	0.00521424	1.36782	up
arglu1a	128	71	54	236	130	256	0.216973	0.128152	0.117262	0.585599	0.307198	0.622475	0.000984667	0.00391146	1.36737	up
gsk3ba	292	246	229	696	646	587	0.161712	0.145066	0.162466	0.564235	0.498735	0.466319	2.73330533920688e-08	3.96329274184998e-07	1.36676	up
oxsr1a	278	297	199	854	463	641	0.525667	0.597991	0.482046	2.36383	1.22047	1.73864	6.31106898050065e-05	0.000370593	1.36667	up
zcchc17	149	92	78	229	227	334	0.735052	0.483272	0.492942	1.65371	1.56112	2.36355	4.1127680094627e-05	0.000252846	1.36545	up
LOC120563126	2485	1969	1552	5041	3830	6166	0.259608	0.219033	0.207708	0.770905	0.557788	0.92402	4.36961180414995e-07	4.6750603962847e-06	1.36494	up
LOC120567769	219	151	165	450	358	535	0.530678	0.389616	0.512201	1.59622	1.20934	1.85963	1.24476422272777e-06	1.18678890276511e-05	1.36457	up
tomm20a	492	365	326	1372	604	980	4.39343	3.47059	3.72929	17.9343	7.5189	12.5531	0.000134396	0.000714041	1.36413	up
pomt2	227	210	136	634	475	316	0.792461	0.780627	0.608219	3.23992	2.31166	1.58243	0.00027192	0.00129768	1.36404	up
LOC120549265	192	165	185	437	421	517	0.407811	0.373176	0.503383	1.35872	1.24657	1.57519	2.83086514217186e-07	3.16712018951613e-06	1.36398	up
dhx33	63	67	71	228	135	150	0.176707	0.200106	0.255118	0.936139	0.527868	0.603518	0.000442576	0.00197724	1.36391	up
rab7a	1227	1137	933	3593	1868	2858	5.60369	5.5292	5.4586	24.0204	11.8928	18.7231	1.48921116760035e-05	0.000104198	1.36367	up
gale	145	126	87	206	463	216	0.899248	0.832059	0.691194	1.87013	4.00287	1.92155	0.00184201	0.00670856	1.36273	up
zgc:123258	585	555	568	1343	1553	1427	1.07221	1.08315	1.33365	3.60324	3.96804	3.75176	3.16936073483781e-08	4.51633904714388e-07	1.36089	up
LOC120551495	198	116	145	451	280	412	0.247592	0.154455	0.232279	0.825545	0.4881	0.739018	2.53079854725385e-05	0.000166836	1.36051	up
top2b	253	193	166	440	681	392	0.0740978	0.0601886	0.062282	0.188638	0.278042	0.164686	6.12188019271479e-05	0.000360444	1.36024	up
slain2	135	140	92	383	168	375	0.154854	0.170998	0.135191	0.643104	0.268644	0.617031	0.000931132	0.00374151	1.36003	up
LOC120553089	1181	1383	815	2490	3790	2171	3.24529	4.04668	2.869	10.016	14.5185	8.55756	0.000136771	0.000724334	1.35919	up
c12h2orf49	49	52	58	156	115	134	0.419415	0.47394	0.635983	1.95463	1.37222	1.64528	0.000250266	0.00120874	1.35893	up
LOC120568103	534	596	439	1393	1002	1582	0.220168	0.261657	0.231871	0.84073	0.575917	0.935633	4.275139607979e-06	3.51145628421828e-05	1.35846	up
mrps10	214	155	150	442	375	476	2.3118	1.78295	2.07586	6.98958	5.64737	7.37615	1.17243678504361e-07	1.44900037807633e-06	1.35811	up
pdcd2	107	70	113	201	307	220	0.518614	0.361269	0.70163	1.4261	2.07433	1.52957	0.000280904	0.00133477	1.35768	up
ube2g1a	89	106	39	214	165	204	0.237336	0.30099	0.133232	0.835373	0.613391	0.780352	0.00145193	0.00547486	1.3576	up
atp6v1d	687	506	511	1820	1063	1364	4.43913	3.48148	4.22992	17.2149	9.57533	12.6428	3.46945501968279e-06	2.91117215610947e-05	1.35679	up
dnajc12	94	111	72	280	185	233	0.691803	0.869862	0.678823	3.01651	1.89804	2.45978	0.000109876	0.000600662	1.35627	up
eif1ad	447	271	302	1128	493	905	1.58663	1.02426	1.37324	5.86098	2.43947	4.60791	0.000232064	0.00113307	1.35505	up
LOC120552187	522	336	322	989	1151	748	1.36703	0.936954	1.08027	3.79136	4.20205	2.80992	6.61667057947291e-06	5.21447269028306e-05	1.35329	up
LOC120545781	318	243	238	887	388	719	0.661422	0.538184	0.634159	2.70065	1.12503	2.1452	0.000191109	0.000957647	1.35307	up
lamtor2	409	279	294	737	975	710	2.56325	1.86185	2.3604	6.76127	8.51828	6.38282	1.2334175468154e-06	1.17851977161032e-05	1.35243	up
blmh	512	406	617	1543	1096	1248	0.552099	0.466172	0.852319	2.4356	1.64754	1.9304	2.14714929369479e-05	0.000144278	1.35155	up
zgc:91910	865	820	678	2368	1787	1742	4.44925	4.49115	4.46756	17.8298	12.8137	12.853	2.82399281069614e-07	3.16210676787856e-06	1.35101	up
mmachc	128	67	109	339	134	283	0.933289	0.52018	1.01813	3.61825	1.36204	2.95991	0.00235482	0.00826874	1.3496	up
LOC120564145	114	79	91	294	248	159	0.228679	0.168741	0.233847	0.863298	0.693508	0.457514	0.000276476	0.00131657	1.34926	up
chordc1b	278	262	265	956	537	525	0.707128	0.709622	0.863513	3.55962	1.90417	1.91557	0.000126052	0.000676225	1.34894	up
LOC120575071	64	40	38	144	80	125	0.0626959	0.0417246	0.0476884	0.206497	0.109252	0.175653	0.000859224	0.00349289	1.34874	up
tmtc3	211	175	141	431	489	379	0.129936	0.114752	0.111234	0.388524	0.419794	0.334791	1.47249002534734e-06	1.37224863250129e-05	1.34766	up
trub1	154	74	99	348	147	306	0.3013	0.154164	0.248132	0.996668	0.400936	0.858789	0.00159457	0.00592653	1.34677	up
ldah	56	67	77	186	172	149	0.0471446	0.0600609	0.0830433	0.229219	0.201861	0.179935	0.000338374	0.00156457	1.34549	up
psma6a	798	731	567	1912	1422	1872	4.00898	3.91039	3.64908	14.0608	9.95885	13.4903	9.10545175247804e-08	1.15557095945076e-06	1.3454	up
abitram	35	21	28	73	69	65	0.375765	0.240071	0.385102	1.14726	1.03271	1.00103	0.00148854	0.00558899	1.34439	up
LOC120556805	100	41	61	165	118	209	0.867532	0.378741	0.67793	2.09538	1.42707	2.60087	0.00111372	0.00435604	1.34425	up
LOC120549485	170	142	113	393	284	373	0.269578	0.239771	0.229553	0.912263	0.627816	0.848458	2.83272247047394e-06	2.43721027648324e-05	1.34401	up
higd2a	214	103	91	287	398	289	1.24925	0.640242	0.680527	2.4525	3.23889	2.42002	0.000286421	0.0013566	1.34381	up
rpa1	1726	1376	993	2776	3476	3773	1.27978	1.08639	0.943221	3.01305	3.59297	4.01299	3.4033114588539e-07	3.71945377949455e-06	1.34125	up
tmem242	75	64	45	213	101	138	0.253401	0.23025	0.194773	1.05346	0.475716	0.668826	0.00137793	0.00524218	1.34046	up
fam49bb	229	211	204	712	433	456	0.146195	0.143434	0.166839	0.66538	0.385358	0.417588	3.19681994316015e-05	0.000204423	1.33998	up
vars2	101	71	87	302	168	169	0.0910177	0.0681295	0.100437	0.398386	0.211054	0.218463	0.000539828	0.00235135	1.33922	up
LOC120547799	103	68	74	246	145	211	0.0971658	0.0683058	0.0894288	0.339706	0.190688	0.285525	0.00011945	0.000644214	1.33895	up
sec24c	318	186	226	872	419	491	0.265968	0.165648	0.242147	1.06761	0.488534	0.589074	0.000374799	0.00170967	1.33836	up
alkbh8	38	45	38	80	89	135	0.0638408	0.0805007	0.0817839	0.196742	0.208441	0.325338	0.00141738	0.00537215	1.33811	up
mcur1	140	141	122	329	263	414	0.506527	0.543207	0.565462	1.74246	1.32651	2.14863	1.36943579548238e-05	9.69974234571989e-05	1.33779	up
gar1	358	168	226	904	347	571	2.62918	1.31377	2.12625	9.71848	3.5526	6.01533	0.00159536	0.00592779	1.33765	up
armh3	241	198	205	577	466	550	0.245744	0.214983	0.267787	0.861261	0.662417	0.804481	1.02039033943344e-07	1.27901818470785e-06	1.33604	up
srp14	491	409	373	1516	861	744	3.3271	2.95107	3.23789	15.0375	8.13329	7.23175	0.000171222	0.000871194	1.33349	up
gclm	109	86	58	203	243	166	0.272811	0.229196	0.185966	0.743746	0.847855	0.595978	0.000166733	0.000852876	1.33333	up
stt3b	1105	986	894	2941	2455	1943	0.293041	0.278429	0.30372	1.1417	0.907604	0.739137	1.21741643099639e-06	1.16829570997796e-05	1.33265	up
ran	5092	3600	3667	13162	5035	12185	39.1302	29.4577	36.0997	148.06	53.9389	134.318	0.000540908	0.00235528	1.33265	up
dhx37	215	151	187	573	302	490	0.428808	0.320682	0.477789	1.67291	0.839674	1.40187	9.58287197824773e-05	0.000533574	1.33265	up
ppp6r3	465	359	386	1366	724	888	0.39704	0.326398	0.422219	1.70736	0.861784	1.08763	4.49674884223122e-05	0.00027378	1.33232	up
dusp11	91	41	59	208	94	160	0.196925	0.0944749	0.163562	0.658895	0.283574	0.496668	0.00272777	0.00936205	1.33163	up
gkap1	54	53	40	151	83	128	0.12662	0.13233	0.120154	0.518297	0.27131	0.430532	0.000921048	0.0037052	1.32857	up
ddhd1a	195	131	102	465	237	329	0.190827	0.136505	0.127872	0.666118	0.32332	0.461836	0.000304159	0.00142732	1.32729	up
arl8bb	293	282	346	824	488	999	0.67706	0.693875	1.02425	2.78727	1.57202	3.3114	0.000226987	0.00111132	1.327	up
sec13	584	401	520	1681	1146	841	2.25745	1.65052	2.575	9.51184	6.17544	4.66323	0.00017023	0.000867484	1.32366	up
LOC120547744	1463	1119	1521	4205	2874	3038	1.525	1.24201	2.03106	6.41627	4.17628	4.54253	8.70889072778166e-06	6.6225630238174e-05	1.32357	up
sdhb	1133	991	735	2974	1670	2318	4.07083	3.7914	3.38306	15.6418	8.36467	11.9468	1.5082521382304e-05	0.000105251	1.32317	up
LOC120560400	133	98	152	390	167	396	0.112259	0.0880785	0.164356	0.481869	0.196502	0.479461	0.00219231	0.00778496	1.32276	up
ccdc18	39	33	42	99	73	110	0.0339195	0.0305613	0.0467955	0.126041	0.0885089	0.137235	0.00106743	0.00420485	1.32243	up
arfgap2	252	171	203	751	391	379	0.328717	0.237515	0.339225	1.43402	0.711014	0.709166	0.000450751	0.00200361	1.32235	up
rhogd	401	377	348	1085	600	1092	2.63231	2.63515	2.92645	10.4259	5.49063	10.2825	4.15236126436295e-05	0.000254807	1.32094	up
LOC120573219	7274	6218	5090	17384	8662	19424	48.8011	44.4201	43.7466	170.726	81.0128	186.931	0.000132074	0.000703967	1.32035	up
asah1b	1274	1155	969	2701	2960	2611	3.78984	3.65853	3.69271	11.7617	12.275	11.1415	5.94771902137326e-09	1.00836713254667e-07	1.31884	up
kctd10	333	388	242	1016	566	779	1.58344	1.96455	1.47416	7.07204	3.75192	5.31352	0.000136009	0.000720877	1.3176	up
krr1	208	180	120	635	293	295	0.368425	0.339493	0.272293	1.64646	0.723489	0.749538	0.00160535	0.00596156	1.31728	up
mrpl47	252	217	180	623	559	386	2.2644	2.07628	2.07203	8.19472	7.00235	4.97539	2.82639051516359e-05	0.000183127	1.31646	up
cdk12	427	320	357	1088	741	855	0.545456	0.435266	0.584211	2.03448	1.31956	1.5667	1.4398198515056e-06	1.34671757010467e-05	1.31515	up
eif2b3	725	636	650	1197	2599	1073	0.463744	0.433181	0.532627	1.1208	2.31753	0.984524	0.00142877	0.00540757	1.3149	up
copg2	1260	938	1135	3571	2745	1764	3.18932	2.52815	3.68038	13.2315	9.68609	6.4049	0.000137596	0.000727244	1.31462	up
ccdc22	291	267	256	800	482	712	0.190766	0.186376	0.214989	0.767697	0.440487	0.669535	1.14670306901261e-05	8.37790131747115e-05	1.31441	up
nupr1b	9426	9295	6820	15961	23080	22994	107.349	112.718	99.5007	266.088	366.426	375.641	1.98563334107591e-06	1.78625954438012e-05	1.31229	up
LOC120559715	57	89	56	189	133	178	0.297013	0.493814	0.373817	1.44164	0.966122	1.33048	0.000961415	0.00383869	1.31208	up
smarcc1a	660	449	477	1670	939	1212	0.601489	0.435715	0.556893	2.22789	1.19297	1.58443	1.78407801263165e-05	0.000122534	1.31197	up
b3gat3	84	82	74	199	195	191	0.322857	0.335596	0.364361	1.11963	1.04483	1.05305	1.27514280754389e-05	9.12966350133209e-05	1.31179	up
LOC120575184	83	73	51	203	168	126	0.256294	0.240025	0.201744	0.917592	0.723185	0.558107	0.000402892	0.00182211	1.31174	up
sf3a2	284	220	266	877	419	582	1.68987	1.39389	2.02762	7.63883	3.47559	4.96757	0.000253662	0.0012229	1.31129	up
clta	928	560	565	1699	1449	1750	2.04324	1.3129	1.59363	5.47591	4.44752	5.52707	9.46741669650348e-08	1.19547287400094e-06	1.31054	up
LOC120544941	197	142	116	440	223	430	0.229178	0.1759	0.172876	0.749292	0.361651	0.717564	0.000307743	0.00144108	1.31024	up
lars2	103	63	65	216	175	160	0.0789004	0.0513872	0.0637859	0.242208	0.186878	0.175812	8.36321997645e-05	0.000474251	1.31002	up
erlec1	238	176	215	656	420	449	0.99481	0.783336	1.15125	4.01384	2.44732	2.69213	3.14649407070425e-05	0.000201303	1.30874	up
st6galnac4	270	218	122	386	517	547	0.746825	0.642072	0.432299	1.56291	1.99354	2.17034	0.000114599	0.000622023	1.30801	up
il6st	3163	2117	2442	7326	5789	5427	1.78257	1.2704	1.76304	6.04376	4.5481	4.38727	2.95941513356152e-07	3.28041120923869e-06	1.30767	up
lin7c	196	139	134	374	311	443	0.814087	0.614755	0.712999	2.27394	1.80075	2.6394	2.37971170005058e-06	2.09655613067747e-05	1.30739	up
mrpl51	240	145	135	540	343	349	2.81351	1.81	2.02741	9.26667	5.60545	5.8688	9.73224973727488e-05	0.000540786	1.30732	up
bet1l	327	277	250	730	651	681	1.02878	0.927952	1.00759	3.36193	2.85518	3.07331	1.7992370923677e-08	2.71008732197278e-07	1.30694	up
thoc7	172	131	125	380	280	370	0.775634	0.629031	0.722117	2.50844	1.76021	2.39341	2.67148657703065e-06	2.31051265498059e-05	1.3048	up
nop14	447	268	338	1074	524	931	0.774085	0.494184	0.749838	2.72256	1.265	2.31269	0.000200384	0.000999952	1.30449	up
slc2a8	178	152	161	315	518	352	0.290918	0.264525	0.33709	0.753623	1.18021	0.825239	8.59542306904342e-05	0.00048513	1.30357	up
ssr1	707	610	424	1693	1226	1233	0.749956	0.688999	0.576171	2.62885	1.81295	1.87614	5.37050111875784e-06	4.32255062656443e-05	1.301	up
cav1	197	116	104	415	353	208	0.397662	0.249332	0.268937	1.22628	0.993347	0.602278	0.000809042	0.00331745	1.30056	up
hars	1021	677	847	2690	1828	1567	1.4135	0.997999	1.50218	5.45147	3.52796	3.11189	3.99084054158063e-05	0.000247421	1.29914	up
trmt6	331	153	218	733	320	609	1.29614	0.63795	1.09358	4.20164	1.74683	3.42079	0.00126537	0.00486009	1.2991	up
tomm34	276	266	163	687	487	510	0.480486	0.49309	0.363521	1.75074	1.1819	1.27359	4.0029477281312e-05	0.00024792	1.29885	up
srpk1b	320	231	219	830	431	576	0.236795	0.182015	0.207604	0.89907	0.44461	0.611409	9.25811480092883e-05	0.000517234	1.29851	up
dtwd2	77	53	75	182	163	148	0.325086	0.238262	0.405637	1.12479	0.959342	0.896303	0.00015988	0.000821388	1.29702	up
LOC120545833	67	28	45	105	109	116	0.0222157	0.00988587	0.0191147	0.0509643	0.0503837	0.0551733	0.00126125	0.00484848	1.29635	up
pinx1	409	292	213	957	532	666	0.33358	0.25359	0.222549	1.14257	0.604877	0.779179	0.00012546	0.000673329	1.29601	up
LOC120554404	604	540	477	1281	1313	1295	1.48039	1.40931	1.49771	4.59602	4.48625	4.55298	3.54205241514752e-09	6.32120123318635e-08	1.29492	up
gramd4a	377	348	274	676	971	739	0.15911	0.15639	0.148141	0.417634	0.571287	0.447391	6.36072490741161e-06	5.03075515404373e-05	1.2949	up
mrps18a	223	185	176	542	389	469	1.6939	1.49633	1.71264	6.02665	4.1192	5.11026	1.58869028151993e-06	1.47223828190746e-05	1.29423	up
mrpl22	198	128	101	353	296	354	0.76006	0.523197	0.496677	1.98358	1.58399	1.94927	1.34696527593287e-05	9.55593820221903e-05	1.2929	up
rad50	317	257	215	985	332	564	0.239999	0.207184	0.208525	1.09164	0.350403	0.612514	0.00237058	0.00831749	1.29289	up
med19a	129	61	119	246	225	266	1.0124	0.509757	1.1964	2.82611	2.46163	2.99453	0.000402731	0.001822	1.29147	up
LOC120559846	207	160	127	561	351	252	1.33402	1.09795	1.04849	5.29232	3.15339	2.32958	0.000921256	0.0037052	1.29112	up
htatip2	444	256	262	866	532	867	1.39579	0.856938	1.05513	3.98518	2.33146	3.90969	4.28391282690783e-05	0.000262192	1.29105	up
LOC120561105	170	98	161	507	201	319	0.7621	0.467802	0.92461	3.32708	1.25614	2.05135	0.00287882	0.00979405	1.28998	up
ints10	108	122	64	230	184	290	0.321824	0.387104	0.244312	1.00326	0.764349	1.23959	0.00050153	0.00220683	1.28907	up
rhoab	184	168	117	554	266	293	0.29102	0.282935	0.237062	1.28265	0.586498	0.664752	0.00107819	0.0042384	1.28897	up
prmt7	203	99	147	505	245	307	0.317934	0.1651	0.294936	1.15778	0.534916	0.689708	0.00128809	0.00493732	1.28878	up
LOC120565458	461	294	368	1197	710	757	0.159387	0.108236	0.162993	0.605814	0.342208	0.375435	7.24314334472175e-05	0.000417538	1.28845	up
srp19	1111	701	664	2645	1820	1321	4.32061	2.90283	3.30802	15.0574	9.86692	7.3692	0.000190753	0.000956588	1.28835	up
mrpl48	239	165	184	571	265	568	0.83304	0.612384	0.82159	2.91338	1.28763	2.8399	0.000546118	0.00237249	1.28828	up
dnlz	64	60	77	205	166	114	0.696942	0.69573	1.07418	3.26786	2.52002	1.78077	0.00155865	0.00581101	1.28779	up
kif3a	66	59	47	90	117	205	0.0846423	0.080569	0.0772166	0.168958	0.209174	0.377124	0.00270849	0.00930873	1.28698	up
tmod2	327	307	210	834	377	804	0.323013	0.322911	0.265742	1.20595	0.51915	1.13924	0.00068356	0.00287604	1.28688	up
polr1c	283	223	191	748	396	507	0.424532	0.356206	0.367051	1.64255	0.828128	1.09098	0.000112324	0.000611262	1.28644	up
aldh1a2	285	155	191	556	339	591	0.26314	0.152386	0.225915	0.751466	0.436336	0.782737	0.000131142	0.000699735	1.28481	up
snrpa1	262	198	213	612	400	592	0.189422	0.152429	0.197278	0.6477	0.403152	0.613957	8.23362425230122e-06	6.30811046894391e-05	1.28416	up
LOC120543795	55	61	54	93	160	156	0.542436	0.640602	0.682259	1.34265	2.19981	2.20697	0.00131229	0.00501407	1.28346	up
rft1	67	70	82	190	207	130	0.494438	0.550057	0.775212	2.0525	2.12954	1.37615	0.000977434	0.00388856	1.28188	up
dcaf13	484	395	398	1452	592	1000	0.63084	0.548205	0.664548	2.77034	1.07566	1.86965	0.000573426	0.00247325	1.28164	up
edc4	392	279	276	1083	433	721	0.234642	0.177827	0.211641	0.948946	0.361316	0.619073	0.000786524	0.0032422	1.28144	up
LOC120556437	130	141	157	466	292	275	0.140095	0.161797	0.216744	0.735118	0.438672	0.425106	0.00054475	0.00236888	1.27986	up
pwwp2b	134	81	94	306	214	204	0.319401	0.205584	0.287031	1.06769	0.71109	0.697507	0.000150685	0.000783587	1.2797	up
idi1	192	195	159	556	432	308	0.673266	0.728103	0.714253	2.85399	2.11178	1.54925	0.000203498	0.001012	1.27847	up
tmem64	502	519	315	1655	782	710	0.661271	0.727973	0.531564	3.19129	1.43602	1.34159	0.00224206	0.00793951	1.27652	up
pigb	167	103	129	363	262	313	0.75998	0.499109	0.752047	2.41816	1.66213	2.04322	2.40186413876672e-05	0.000159931	1.27556	up
vezt	66	65	53	117	188	130	0.106943	0.112149	0.110015	0.277515	0.424664	0.302161	0.00076859	0.00318117	1.27553	up
stx4	220	200	174	532	363	514	0.371063	0.359193	0.375962	1.3135	0.853515	1.24358	7.29926551910757e-06	5.68800749703468e-05	1.27376	up
impa1	92	53	86	148	252	142	0.222867	0.136712	0.266886	0.524822	0.851015	0.493437	0.00245106	0.00854765	1.27352	up
stat3	2953	1748	1775	5813	3207	6070	4.51377	2.84505	3.47571	13.0068	6.83367	13.3092	9.279472662578e-05	0.000518208	1.27301	up
ddx47	557	374	459	1430	654	1197	1.59613	1.14119	1.68498	5.99848	2.61258	4.92032	0.00034441	0.00158858	1.27118	up
scyl1	168	121	181	491	268	360	0.305162	0.234034	0.421182	1.30556	0.678634	0.938016	0.000504996	0.00222084	1.27053	up
LOC120563727	908	749	640	2027	1812	1538	4.55314	3.99926	4.11126	14.8789	12.6667	11.0629	3.21786954760683e-07	3.53821994232993e-06	1.27023	up
rps6ka3b	54	49	44	154	87	106	0.0189952	0.0183535	0.0198277	0.0792983	0.0426627	0.0534863	0.00144258	0.00545203	1.26913	up
LOC120545005	127	84	81	286	188	205	0.0498776	0.035128	0.0407527	0.164422	0.102929	0.115489	0.000134346	0.000714041	1.26903	up
LOC120560926	107	71	87	216	225	179	0.30931	0.218545	0.32218	0.914021	0.906716	0.742248	6.48007296037097e-05	0.000379843	1.26901	up
mast2	177	93	93	331	221	283	0.0156385	0.00874936	0.0105262	0.0428096	0.0272202	0.0358669	0.000182823	0.000922062	1.26863	up
ube2f	70	85	49	189	159	133	0.0353722	0.0457357	0.0317197	0.139804	0.112006	0.0964055	0.000912584	0.00367815	1.26808	up
sypl2a	359	335	375	885	905	746	0.313498	0.3115	0.419509	1.1313	1.10171	0.934471	3.81578221298721e-06	3.17357886695238e-05	1.26626	up
usp24	651	441	525	1805	893	1088	0.310089	0.223674	0.320357	1.25856	0.592974	0.743396	0.000268497	0.00128303	1.26608	up
scamp4	609	460	478	1197	1501	906	2.629	2.11448	2.64344	7.56414	9.03301	5.61031	2.90467405108691e-05	0.000187647	1.26523	up
golga1	155	116	117	445	274	184	0.12337	0.098312	0.119298	0.518476	0.304023	0.210078	0.00196487	0.00709544	1.26485	up
heg1	167	136	78	318	231	333	0.275808	0.239167	0.165027	0.768795	0.531841	0.788899	0.000254607	0.00122567	1.26436	up
mtmr7b	110	93	64	250	169	202	0.086939	0.0782668	0.0647995	0.289237	0.186203	0.229013	0.000178097	0.000901668	1.2636	up
LOC120573488	6240	5035	5214	14680	8833	15393	2.23171	1.91745	2.38887	7.68549	4.40393	7.897	1.26916110526212e-05	9.10970361646346e-05	1.26355	up
copz1	416	420	284	1058	771	792	0.933655	1.00372	0.816546	3.47593	2.41227	2.54979	1.626038454755e-05	0.000112403	1.26171	up
stat2	2249	1961	2038	3368	5342	6030	4.40972	4.09422	5.11912	9.66687	14.6017	16.96	3.04041766674388e-05	0.000195261	1.26058	up
c9orf72	428	365	411	898	798	1153	0.673789	0.611851	0.82888	2.06942	1.75131	2.60373	2.59825695204655e-06	2.258997365803e-05	1.2605	up
mtmr6	221	160	143	376	482	352	0.387981	0.299096	0.321606	0.966271	1.17963	0.886436	1.72631074041135e-05	0.000118962	1.26037	up
ogdhb	1760	1371	1422	4079	3409	3143	1.11803	0.927363	1.1572	3.79303	3.01888	2.86398	1.25566136062696e-07	1.53606529444319e-06	1.26028	up
washc4	816	718	647	2032	1195	1900	1.19617	1.12073	1.215	4.36034	2.44203	3.99525	1.47575967605284e-05	0.00010342	1.26002	up
tcf25	438	348	353	863	1157	623	0.643807	0.54467	0.6647	1.85689	2.3708	1.31358	0.000145592	0.000761593	1.25814	up
sec22ba	44	42	40	111	90	95	0.502746	0.510996	0.585498	1.85657	1.43356	1.55706	0.00066203	0.0028006	1.25784	up
LOC120558671	2032	1457	1379	4854	3451	2931	10.9708	8.37617	9.53778	38.3624	25.9739	22.6995	1.77461927061308e-05	0.0001221	1.25721	up
mon2	333	213	192	710	614	360	0.17709	0.120615	0.130804	0.552716	0.455196	0.274625	0.000544578	0.00236888	1.25721	up
LOC120558915	674	656	475	1523	1409	1274	3.68383	3.81783	3.32586	12.1852	10.7357	9.9884	8.9270807212247e-07	8.77707921616918e-06	1.2568	up
ppp1cab	828	743	627	1967	1208	1975	2.49355	2.38259	2.41894	8.67131	5.07147	8.53181	1.33631983221478e-05	9.50591364239285e-05	1.25623	up
atpaf1	286	215	233	690	432	592	0.550973	0.441037	0.575029	1.94583	1.16018	1.63596	1.59858794699794e-05	0.000110795	1.25609	up
LOC120553550	80	48	53	147	98	174	0.239413	0.152958	0.203191	0.643974	0.408849	0.746954	0.000935689	0.00375639	1.25581	up
zc3h18	273	286	194	818	393	551	0.118046	0.131682	0.107463	0.517768	0.236898	0.341765	0.000611806	0.00261999	1.25554	up
kras	111	124	69	257	264	185	0.273435	0.325255	0.217745	0.926736	0.906595	0.653715	0.000654569	0.00277614	1.25546	up
mrps18b	323	254	281	677	612	718	1.44799	1.21247	1.61376	4.44267	3.82467	4.61715	1.46686268657476e-07	1.76023522388971e-06	1.25507	up
slc35f6	440	260	404	750	761	1069	1.1487	0.72277	1.35116	2.86621	2.76961	4.0033	5.48483696892362e-05	0.000327161	1.25406	up
LOC120554377	81	76	58	195	128	178	0.0415416	0.0415035	0.0381062	0.146395	0.0915139	0.13095	0.000272563	0.00130028	1.2523	up
mrps7	182	175	152	438	323	431	1.29146	1.32227	1.38173	4.54963	3.19514	4.38705	7.97954804725586e-06	6.14211544685166e-05	1.25188	up
LOC120549537	256	189	266	719	424	523	0.841825	0.661784	1.12055	3.46101	1.94369	2.467	0.000202453	0.00100838	1.24975	up
vps8	307	243	239	769	368	695	0.0898548	0.0757324	0.0896129	0.329474	0.150152	0.291792	0.000347667	0.00160249	1.24503	up
bbc3	141	85	84	263	287	151	0.191343	0.122825	0.14603	0.522447	0.542944	0.293939	0.00137683	0.00523946	1.24478	up
LOC120568136	51	52	40	108	91	134	0.28223	0.306414	0.283571	0.874881	0.702026	1.06371	0.000810399	0.00332004	1.24375	up
mrpl1	202	143	115	489	196	365	0.262666	0.197998	0.191567	0.930794	0.355294	0.680819	0.00211353	0.00754777	1.24098	up
LOC120555807	2464	2444	1988	5133	6218	4576	6.58661	6.95657	6.80781	20.0856	23.1713	17.5466	2.71718473121927e-06	2.34390416736096e-05	1.2397	up
LOC120573171	531	399	322	1119	930	798	0.96814	0.774621	0.752089	2.98653	2.36377	2.08705	7.2934695810968e-06	5.68684208375142e-05	1.23888	up
lamtor5	159	102	113	210	295	351	0.794847	0.542949	0.72366	1.53673	2.05583	2.51698	0.000152822	0.000791536	1.23831	up
sar1ab	75	61	101	216	175	164	0.403495	0.349445	0.696093	1.70107	1.31248	1.26563	0.00130759	0.00499902	1.23705	up
atraid	588	462	482	996	1328	1199	3.63919	3.04468	3.82159	9.0236	11.4579	10.6447	7.93104227020365e-07	7.96475017284657e-06	1.23672	up
LOC120566056	30461	26298	22735	49176	87395	44755	67.452	62.0077	64.4934	159.403	269.784	142.16	0.000360453	0.00165393	1.23562	up
spg21	283	236	219	549	499	652	0.361812	0.321278	0.358683	1.02745	0.889357	1.19572	5.51851347694687e-07	5.75888664258995e-06	1.23532	up
LOC120573451	320	259	233	735	348	790	0.415661	0.358229	0.387717	1.39755	0.630155	1.47198	0.000766752	0.00317456	1.23529	up
prss16	621	481	552	1039	1856	888	1.13751	0.938169	1.29531	2.78594	4.73937	2.33326	0.000889229	0.00359168	1.23453	up
si:dkey-93h22.8	203	115	151	416	265	389	0.69386	0.418549	0.661184	2.08143	1.2627	1.90727	0.000149107	0.000776298	1.23419	up
mon1bb	124	111	119	360	204	256	0.515035	0.490919	0.633186	2.18882	1.1812	1.52525	0.000367992	0.00168094	1.2334	up
ap1b1	804	783	553	1801	1983	1095	0.703635	0.729669	0.619992	2.30727	2.41932	1.37465	0.000274027	0.00130585	1.23319	up
LOC120550973	1163	1087	986	3139	2849	1428	3.78454	3.76647	4.11036	14.9526	12.9242	6.66573	0.000838832	0.00342474	1.23308	up
slc30a7	401	337	243	1004	732	483	0.416407	0.372628	0.323258	1.52616	1.05965	0.71946	0.00071686	0.00299518	1.23081	up
mon1a	177	176	206	409	444	449	0.640775	0.678449	0.955364	2.16745	2.24075	2.33166	2.48560233703452e-05	0.000164326	1.23031	up
LOC120575292	400	224	311	820	618	685	1.01883	0.607524	1.01478	3.05738	2.19437	2.50276	2.48651128473526e-05	0.000164326	1.22896	up
cdc123	335	250	237	699	508	666	0.545793	0.433707	0.494654	1.66707	1.15379	1.55648	2.12576733189369e-06	1.89940183763258e-05	1.22823	up
atrx	698	603	394	1691	1000	1148	0.392554	0.361106	0.283864	1.39213	0.784013	0.926131	0.000158133	0.000814634	1.22795	up
mov10a	907	736	469	1995	1141	1635	1.51034	1.30502	1.00048	4.86299	2.6487	3.90546	0.000170499	0.000868521	1.22752	up
mrps23	247	186	184	499	557	341	0.71922	0.5767	0.686361	2.12695	2.26099	1.42431	0.000115915	0.000627832	1.22657	up
tlcd3a	354	178	216	495	542	641	0.252786	0.135345	0.197594	0.517426	0.539546	0.65659	3.645123125301e-05	0.000228559	1.22638	up
sdcbp2	1961	1585	1443	3864	2588	4985	2.45292	2.11109	2.31228	7.07514	4.51283	8.94451	4.29286984488054e-05	0.000262576	1.22638	up
dnajc8	351	232	192	669	492	580	0.925375	0.651285	0.648458	2.58184	1.80824	2.19344	1.50627793821155e-05	0.000105169	1.22618	up
LOC120552023	160	161	136	412	273	367	0.917094	0.982635	0.998625	3.45687	2.1814	3.01749	5.52640252930915e-05	0.000329491	1.22522	up
LOC120552204	1422	941	1029	3047	2321	2307	3.83699	2.70367	3.55694	12.0353	8.73063	8.92946	1.55904025331307e-06	1.44678935507453e-05	1.22515	up
orc2	169	173	134	354	297	444	0.73965	0.806228	0.751301	2.26796	1.81207	2.78746	4.12986204871429e-05	0.000253779	1.22405	up
utp25	221	138	146	483	320	334	0.468998	0.311839	0.396918	1.50044	0.94669	1.01674	0.000104456	0.00057412	1.22373	up
yeats4	192	101	161	321	339	368	1.02413	0.573648	1.10014	2.50639	2.52075	2.8157	0.000110216	0.000601776	1.2211	up
akap12b	185	177	170	417	467	332	0.105676	0.107659	0.124401	0.348685	0.371878	0.272038	4.74517616839427e-05	0.000287318	1.22091	up
gak	1787	1229	1143	3936	2924	2468	1.57936	1.15659	1.29411	5.09218	3.60257	3.12887	2.28622062076537e-05	0.000153001	1.2204	up
c13h6orf136	104	58	69	221	123	174	0.0810193	0.0481122	0.068861	0.252023	0.133579	0.194442	0.00126193	0.00484967	1.21668	up
atp6v1f	113	53	68	162	208	148	0.377239	0.188403	0.290815	0.791673	0.968012	0.708739	0.00118556	0.00459895	1.21609	up
chp1	269	233	158	559	484	439	0.679623	0.626822	0.511378	2.06738	1.70467	1.59099	2.67724294779305e-05	0.000174748	1.21551	up
lsm12b	480	293	370	1012	539	1036	1.33542	0.867995	1.31871	4.12145	2.09047	4.1345	0.000385911	0.00175488	1.21547	up
mix23	112	103	70	251	166	227	0.482468	0.472454	0.386294	1.58277	0.996867	1.40269	0.000298636	0.0014054	1.21423	up
cacul1	112	120	93	282	178	284	0.523878	0.597676	0.557268	1.93087	1.16068	1.90553	0.000352048	0.0016193	1.21408	up
coq5	258	215	168	625	304	519	0.858367	0.761665	0.716031	3.04387	1.40996	2.47689	0.000551125	0.00239267	1.21389	up
ptpn2a	388	267	262	988	472	598	0.560938	0.411023	0.485237	2.0909	0.95127	1.24014	0.000659062	0.00279073	1.21383	up
bap1	249	139	118	339	342	438	0.596139	0.354353	0.361909	1.18807	1.14144	1.50421	0.000127744	0.000683922	1.2138	up
LOC120556449	5764	5979	3842	13556	9959	11812	16.1691	17.8593	13.8067	55.6656	38.9455	47.5305	1.13076992685753e-05	8.29356711745088e-05	1.21338	up
timm8a	767	499	441	1559	616	1652	9.04812	6.2681	6.66455	26.9216	10.1303	27.955	0.00282685	0.00965949	1.21274	up
unc50	249	227	219	707	395	480	0.860263	0.835084	0.969272	3.57556	1.90243	2.37881	0.000205254	0.00101888	1.21194	up
LOC120571386	1067	683	830	2559	1026	2246	1.40523	0.9578	1.40033	4.93338	1.88368	4.24304	0.0015209	0.00568951	1.21128	up
cpox	356	228	317	635	965	419	1.92503	1.31279	2.19592	5.02637	7.27435	3.25004	0.00237957	0.00834237	1.21104	up
mrpl54	251	154	184	557	357	405	0.0858552	0.0560901	0.080627	0.278895	0.170232	0.198717	0.000109174	0.000597567	1.20991	up
LOC120557369	1488	1020	909	3250	1551	2845	2.60966	1.90482	2.04227	8.34366	3.79203	7.1573	0.000355738	0.00163514	1.20976	up
hebp2	654	485	303	1160	1096	925	2.00954	1.58684	1.1927	5.21759	4.69471	4.07706	7.89710872369125e-05	0.000450718	1.20811	up
LOC120563913	236	190	198	483	468	456	1.82683	1.56607	1.96345	5.473	5.05023	5.06334	8.37495252983336e-07	8.34592104404795e-06	1.20617	up
polr2l	129	85	103	265	191	256	2.24143	1.57263	2.29267	6.74021	4.62644	6.38059	9.94894428875011e-05	0.000550942	1.20449	up
pxk	95	92	70	207	158	215	0.0680796	0.0702027	0.064263	0.217148	0.157844	0.221013	0.000153734	0.000795374	1.20369	up
chd1	283	211	191	701	276	558	0.153986	0.12225	0.133137	0.55835	0.209355	0.435528	0.00208048	0.00744781	1.2032	up
flot1b	710	665	440	1420	890	1776	2.27967	2.27356	1.80982	6.67411	3.98365	8.17979	0.000350594	0.0016138	1.20282	up
slc25a5	1410	1182	850	2873	2175	2624	15.5491	13.8796	12.0081	46.3783	33.4368	41.5085	2.58499225947871e-06	2.2519063003522e-05	1.20153	up
pcyox1	420	456	320	925	1130	628	1.5989	1.84845	1.56059	5.15472	5.99692	3.42939	0.000488886	0.00215573	1.20137	up
mapkapk5	396	268	296	909	661	566	0.622527	0.448611	0.596107	2.0918	1.44858	1.27634	7.85872283060756e-05	0.000448721	1.20046	up
riox2	121	63	82	253	158	177	0.223676	0.124007	0.194185	0.684615	0.407164	0.469346	0.00110527	0.00432685	1.19982	up
si:dkey-5i3.5	177	127	146	248	361	400	1.17583	0.898355	1.24249	2.41166	3.34317	3.8117	0.000144812	0.000758114	1.19893	up
LOC120552474	1331	1198	779	1550	3162	2632	17.7956	17.0555	13.3426	30.336	58.9353	50.4785	0.000743828	0.0030932	1.19841	up
cnn3a	1920	1265	1119	4373	2788	2299	1.41638	0.99367	1.0575	4.72228	2.86716	2.43279	0.000357229	0.00164085	1.19832	up
mrpl32	273	251	245	673	558	500	3.36217	3.29157	3.86538	12.1329	9.58009	8.83309	1.29355922106646e-05	9.23651573400806e-05	1.19799	up
dpm3	709	598	562	1892	1182	1107	11.662	10.4737	11.8422	45.5556	27.1034	26.1193	0.000124389	0.000667852	1.19747	up
psmd12	983	843	745	2014	1478	2276	3.1376	2.86513	3.04628	9.41015	6.57655	10.4208	3.76271650618831e-06	3.13480466461783e-05	1.19518	up
ascc1	308	276	196	503	632	599	0.589208	0.562211	0.480334	1.40857	1.68544	1.64373	1.2710928752958e-05	9.11330464582749e-05	1.19496	up
si:ch211-162e15.3	484	304	359	1006	672	869	8.51292	5.6935	8.08904	25.9014	16.4771	21.925	2.136936442116e-05	0.000143665	1.19448	up
gle1	73	73	58	182	120	156	0.143899	0.153225	0.146464	0.525168	0.329758	0.441109	0.00063068	0.00269296	1.19349	up
LOC120562565	635	498	472	1770	624	1191	1.88116	1.57092	1.79128	7.67571	2.57701	5.06117	0.00284447	0.00969966	1.19348	up
hook3	435	297	311	962	729	614	0.394473	0.286785	0.361292	1.27701	0.921584	0.798699	5.25511638958806e-05	0.000315307	1.19298	up
vps36	415	343	352	864	810	809	1.85292	1.6307	2.01336	5.64696	5.04165	5.18135	1.79931710675248e-07	2.10482257264366e-06	1.19288	up
eri1	739	451	579	1793	854	1281	2.57617	1.67409	2.5857	9.14961	4.15018	6.40568	0.000656337	0.00278186	1.19145	up
enoph1	181	140	120	357	310	308	0.771651	0.63554	0.65538	2.22794	1.8424	1.88356	9.81857369709315e-06	7.32735996446726e-05	1.19	up
ocrl	82	90	103	203	224	196	0.112159	0.131079	0.180479	0.40645	0.427116	0.384557	0.000478326	0.00211622	1.18804	up
trip4	212	172	159	540	349	314	0.0599597	0.0517993	0.057609	0.223568	0.137603	0.127391	0.000339208	0.00156732	1.18801	up
gemin8	99	94	76	231	132	239	0.774958	0.783508	0.762125	2.64696	1.44044	2.68366	0.00107682	0.00423427	1.18703	up
alg11	586	517	454	1296	769	1417	3.97194	3.73136	3.94212	12.8589	7.26625	13.7772	0.000121789	0.000655223	1.18669	up
daglb	261	236	239	685	359	609	0.353952	0.340791	0.415213	1.35984	0.678699	1.1847	0.000386037	0.00175488	1.18603	up
rnft1	257	291	244	631	555	596	1.05914	1.27699	1.28819	3.80666	3.18855	3.52334	1.2235001496086e-05	8.83646421541458e-05	1.186	up
usp4	228	167	209	584	387	372	0.482341	0.37619	0.566415	1.80852	1.14132	1.12888	0.000266284	0.00127631	1.18471	up
LOC120560360	221	182	134	480	372	327	0.626149	0.549072	0.486362	1.99076	1.46929	1.32898	0.00012665	0.000678887	1.1842	up
rae1	338	252	279	727	514	690	0.916392	0.727508	0.969033	2.8853	1.9427	2.68349	9.6092530927871e-06	7.19958996594995e-05	1.18385	up
ghitm	1335	1111	946	3156	2077	2259	4.88377	4.32773	4.43337	16.9006	10.5923	11.8543	1.49522908442196e-05	0.000104508	1.18297	up
selenot1a	1271	1000	1276	2798	2809	2295	4.82273	4.04036	6.20252	15.5413	14.8586	12.4916	9.83820088560433e-06	7.3378662442883e-05	1.18156	up
ctnnbip1	114	89	81	161	235	230	0.120953	0.100548	0.110094	0.250051	0.347582	0.350046	0.000242715	0.00117829	1.18127	up
pex19	857	699	658	1956	1457	1478	2.84309	2.46921	2.79643	9.49884	6.73826	7.03348	2.66817502508649e-06	2.30915880443349e-05	1.1805	up
LOC120552594	1750	1499	1860	3864	3064	4554	2.71307	2.47456	3.69408	8.76907	6.62203	10.1275	2.03967167640991e-05	0.000137967	1.17976	up
lysmd3	174	196	164	478	348	368	0.723697	0.868033	0.873818	2.91023	2.01774	2.19554	0.00012022	0.000648102	1.17844	up
brd7	203	150	158	435	231	466	0.369952	0.29108	0.368872	1.16046	0.586867	1.21821	0.00083485	0.00341058	1.17769	up
fam177a1	135	129	102	353	191	267	1.12087	1.14047	1.08491	4.29032	2.21073	3.17995	0.000753386	0.00312509	1.17724	up
stx5a	411	321	378	959	726	776	1.40619	1.16945	1.65678	4.80302	3.46273	3.80847	9.56568524339961e-06	7.17101029811318e-05	1.17672	up
nhlrc2	107	126	137	293	256	286	0.137825	0.172818	0.226066	0.552466	0.459689	0.528442	0.000319794	0.00149065	1.17615	up
mpv17	629	448	261	1162	1064	637	0.853676	0.64743	0.453788	2.30856	2.01309	1.24013	0.00210954	0.00753553	1.17565	up
sike1	167	130	135	401	284	266	0.783094	0.649102	0.810962	2.75254	1.8565	1.78923	0.000167274	0.000854726	1.17561	up
LOC120549589	867	748	593	1725	1943	1156	3.02065	2.77495	2.64671	8.79758	9.43698	5.77731	0.000154115	0.000796725	1.17541	up
ilf3b	299	237	201	652	469	492	0.16354	0.13803	0.140837	0.522026	0.357605	0.386014	2.38983588544569e-05	0.00015921	1.17403	up
si:dkey-67c22.2	562	445	509	1568	769	1021	1.00267	0.845387	1.16335	4.09507	1.91262	2.61297	0.000606705	0.00260152	1.17395	up
mrpl42	171	140	95	375	197	315	1.1584	1.00987	0.824435	3.71866	1.86041	3.06098	0.00122944	0.00474553	1.17378	up
wdr32	273	265	193	538	421	658	0.509841	0.526975	0.461741	1.47078	1.09606	1.76272	6.6373295139011e-05	0.000387515	1.17352	up
LOC120575433	135	125	93	219	313	242	0.799378	0.788136	0.705458	1.89826	2.5837	2.05551	0.000259989	0.0012484	1.17348	up
naa50	587	352	486	1309	820	997	3.60552	2.30221	3.82416	11.7696	7.02139	8.78439	0.000145718	0.000761652	1.17299	up
LOC120556711	525	664	451	1050	1488	1106	1.25593	1.6914	1.38214	3.67696	4.96237	3.79532	0.000247818	0.00119998	1.17293	up
psma2	1045	918	893	1962	2474	1852	3.97945	3.72239	4.3564	10.937	13.1336	10.1166	5.50520996443397e-06	4.41217554967726e-05	1.17143	up
LOC120552034	89	45	81	130	158	184	0.149998	0.0807569	0.174884	0.320723	0.37122	0.444835	0.00235092	0.00825724	1.17081	up
LOC120551894	968	850	764	1780	2072	1818	7.59935	7.10546	7.68359	20.4557	22.6762	20.473	3.09016834906208e-07	3.41675470300978e-06	1.16938	up
dpm1	788	681	708	2089	1330	1386	4.02599	3.70481	4.63393	15.6235	9.47277	10.1577	7.06333673879024e-05	0.000407707	1.16928	up
ppp2r1bb	3364	2627	2485	7211	5188	6120	4.77497	3.97052	4.51867	14.9831	10.2658	12.461	8.216785695652e-07	8.22549387125678e-06	1.16581	up
lsg1	409	292	372	1060	510	792	0.879146	0.668333	1.02435	3.33531	1.52822	2.44202	0.000878602	0.00355745	1.16539	up
gca	474	320	258	834	799	623	1.22098	0.877712	0.851371	3.14476	2.86916	2.30199	5.78349524762204e-05	0.00034358	1.16458	up
LOC120555377	2507	1995	1861	4905	3361	5688	31.891	27.0227	30.327	91.3368	59.6021	103.791	1.9005676905689e-05	0.000129627	1.16456	up
ifngr2	1682	1182	1319	3569	2545	3017	3.59674	2.69137	3.61324	11.1718	7.58664	9.25432	2.84572161521608e-06	2.44680251232883e-05	1.16451	up
cab39l1	504	351	289	992	736	736	1.87731	1.39215	1.37903	5.4089	3.82175	3.9325	3.51924556018293e-05	0.000221823	1.1641	up
txnrd3	1148	822	566	1928	1221	2322	1.33507	1.0179	0.843232	3.28217	1.9795	3.87355	0.000513815	0.0022499	1.16348	up
LOC120568693	584	479	413	1361	750	1107	3.94959	3.44943	3.57815	13.4738	7.07098	10.7392	0.000141961	0.000745547	1.16093	up
rab41	548	528	348	1382	965	739	1.73055	1.77545	1.40784	6.38857	4.24824	3.3476	0.000808711	0.00331712	1.1599	up
plekhj1	238	173	135	570	272	332	1.43438	1.11021	1.04229	5.02868	2.28525	2.87019	0.00229925	0.00810457	1.15908	up
leo1	294	211	205	613	409	516	0.393556	0.300756	0.351546	1.20119	0.763241	0.990821	3.54441778135232e-05	0.000223091	1.15816	up
lypla1	201	147	186	316	425	426	0.721441	0.561817	0.855239	1.66029	2.12654	2.19331	9.35245013303718e-05	0.000521843	1.15716	up
zgc:55943	53	32	49	92	94	106	0.136451	0.0877248	0.161609	0.346721	0.33737	0.391464	0.00258581	0.00894683	1.15692	up
ess2	175	226	158	505	310	421	0.939206	1.29153	1.0863	3.96741	2.31933	3.24109	0.000773375	0.00319697	1.15656	up
cops3	317	282	293	828	448	685	0.463296	0.438855	0.548576	1.77142	0.912759	1.43607	0.000328655	0.00152496	1.15653	up
ncstn	449	291	276	850	577	754	0.563978	0.389207	0.444114	1.56288	1.01035	1.35854	3.45802639067807e-05	0.00021859	1.1545	up
bcap31	1139	1124	791	2754	2131	1726	0.874701	0.919125	0.778183	3.09594	2.28138	1.90135	0.0001422	0.000746211	1.15256	up
akap9	310	174	193	687	416	337	0.108833	0.0650459	0.0868011	0.353059	0.203597	0.169713	0.00225056	0.00796399	1.15253	up
sdhaf2	528	470	387	1037	991	974	3.23334	3.0647	3.03598	9.29585	8.46001	8.55585	4.52971001142695e-07	4.83071654767016e-06	1.15236	up
LOC120571532	785	628	490	1108	1836	1127	1.74686	1.48806	1.39686	3.60928	5.6956	3.59748	0.000393886	0.00178749	1.15173	up
LOC120560191	324	162	159	433	408	522	0.898229	0.478222	0.564688	1.75721	1.57682	2.07586	0.000244969	0.00118749	1.1513	up
LOC120567722	124	114	88	306	192	208	0.241268	0.236187	0.219346	0.87155	0.520785	0.580535	0.000709953	0.0029729	1.15128	up
nop10	583	408	452	1325	685	1114	6.04343	4.50347	6.00237	20.1059	9.89884	16.5648	0.000361156	0.00165601	1.14987	up
arfgef2	947	771	757	2563	1524	1252	0.730917	0.633644	0.748486	2.89574	1.63977	1.38615	0.000932833	0.0037472	1.14748	up
LOC120545178	267	349	259	657	620	646	1.54274	2.14724	1.91713	5.557	4.99405	5.35428	9.90431508231504e-05	0.00054893	1.14695	up
grinab	1342	1282	1190	2261	3363	2659	5.33304	5.42479	6.05813	13.1527	18.6307	15.1575	3.27462738195673e-05	0.000208491	1.14613	up
LOC120548129	275	236	164	465	486	496	1.87649	1.71474	1.4336	4.64473	4.62306	4.85493	1.72453634506635e-05	0.000118962	1.14597	up
eif6	1141	776	904	2795	1184	2113	4.30465	3.11735	4.36908	15.4357	6.22706	11.435	0.00153498	0.00573244	1.14557	up
LOC120546900	2414	2485	1924	5615	3368	5902	6.20053	6.79657	6.33091	21.1122	12.0599	21.7459	0.000176155	0.000893336	1.14497	up
mrps35	268	193	203	603	318	511	0.699364	0.536288	0.678632	2.30345	1.15684	1.91283	0.000512406	0.00224745	1.14481	up
tfip11	252	212	128	589	315	356	1.14423	1.02499	0.744548	3.9149	1.9939	2.31873	0.00245685	0.00856335	1.14403	up
nsun4	67	54	50	154	112	101	0.29953	0.257059	0.286356	1.00781	0.698012	0.6477	0.00194146	0.00701856	1.14218	up
kri1	201	137	128	456	210	329	0.310766	0.225543	0.253522	1.03203	0.452621	0.729657	0.00209887	0.00750352	1.14216	up
desi1b	173	97	81	237	175	329	1.37723	0.822253	0.826068	2.76186	1.94213	3.75702	0.00245945	0.0085679	1.142	up
mrps34	273	209	196	584	310	566	3.24566	2.64582	2.98515	10.1636	5.13785	9.65258	0.000622393	0.00266016	1.14146	up
sart1	717	628	543	1628	762	1703	6.11781	5.7057	5.93535	20.334	9.06381	20.8438	0.00141618	0.00536916	1.14144	up
aspscr1	171	113	109	280	277	279	0.212477	0.149509	0.173505	0.509292	0.479816	0.497286	2.82420354121985e-05	0.000183075	1.14046	up
LOC120560598	1155	853	832	2857	1541	1674	1.34649	1.05887	1.24255	4.87554	2.50439	2.79938	0.000482977	0.00213323	1.1399	up
LOC120571773	251	160	156	421	333	450	0.779505	0.5291	0.620639	1.9139	1.44168	2.00468	4.311007215462e-05	0.000263563	1.13704	up
mbd2	207	201	167	378	402	460	0.0644296	0.0666168	0.0665888	0.172226	0.17443	0.205381	1.46137203170404e-05	0.000102625	1.13543	up
LOC120550740	251	249	201	667	431	410	0.572459	0.604704	0.587268	2.22684	1.37034	1.34135	0.000482951	0.00213323	1.13526	up
acot13	274	224	248	433	542	634	5.50266	4.79008	6.38033	12.7292	15.174	18.2641	4.73126054253363e-05	0.000286606	1.13385	up
LOC120553452	578	400	489	1585	756	794	5.22653	3.85139	5.66453	20.9801	9.52985	10.2989	0.00269617	0.00927287	1.13304	up
LOC120569632	871	560	706	1578	1583	1384	1.46643	1.00393	1.52271	3.88905	3.71539	3.34246	7.16277292191559e-06	5.60144938612725e-05	1.13141	up
hgs	631	468	440	1343	786	1148	1.3722	1.08369	1.22577	4.27519	2.38281	3.58109	0.00010344	0.000569481	1.13083	up
LOC120559487	273	202	160	582	287	475	0.940912	0.741327	0.706441	2.93631	1.37895	2.34837	0.00136867	0.00521424	1.1296	up
march5l	185	196	199	504	340	415	0.289111	0.326153	0.398396	1.15296	0.740714	0.930308	0.000282573	0.00134126	1.12918	up
fbxl6	67	52	37	122	86	122	0.242121	0.200094	0.171289	0.645373	0.433247	0.632419	0.00274138	0.00940388	1.12857	up
psmb5	514	429	402	899	998	971	1.7364	1.54318	1.73973	4.44569	4.69999	4.70536	4.49796266706134e-07	4.80460891027618e-06	1.12753	up
LOC120551151	605	511	531	1044	1346	1132	2.30209	2.07043	2.5884	5.81514	7.13988	6.17874	7.85605910650708e-06	6.05763997810202e-05	1.1274	up
cdk10	148	96	127	283	248	259	0.289213	0.199756	0.317928	0.809533	0.675595	0.726009	0.000123589	0.000664365	1.12728	up
ccdc126	154	79	119	279	216	249	0.699643	0.382169	0.692584	1.85546	1.36801	1.62271	0.000669191	0.00282187	1.12707	up
igbp1	228	160	204	425	385	455	0.374471	0.279818	0.429223	1.0218	0.881501	1.07197	2.5736077939103e-05	0.000169096	1.12598	up
efcab14	829	749	692	1798	1135	1946	2.6014	2.50269	2.78182	8.25915	4.9651	8.75956	0.000107438	0.000588791	1.12575	up
LOC120558106	1026	755	640	1703	1136	2298	7.43417	5.82511	5.94066	18.0631	11.4747	23.8848	0.000437617	0.00195575	1.12573	up
tax1bp1b	3323	2854	2178	6378	4090	7322	4.84436	4.4303	4.06756	13.6108	8.31206	15.3117	0.000146185	0.000763	1.12496	up
amotl2b	1785	1270	651	2743	2735	2168	6.28824	4.76395	2.93793	14.1452	13.4316	10.9556	0.00143067	0.0054132	1.12486	up
gmfb	243	263	215	433	651	459	0.60379	0.695837	0.684365	1.57493	2.25496	1.63598	0.000426689	0.00191272	1.12365	up
LOC120557282	265	253	217	679	504	382	0.598173	0.608098	0.627495	2.24359	1.58595	1.23689	0.00067216	0.00283349	1.12334	up
mrpl37	356	193	295	684	463	640	0.612016	0.353299	0.649687	1.72132	1.10962	1.57826	0.000445037	0.00198421	1.12204	up
rap1aa	386	322	306	740	637	782	0.651634	0.578822	0.661771	1.82869	1.49911	1.89369	1.38975905278552e-06	1.30805506861464e-05	1.12175	up
LOC120555999	1850	1005	1224	2628	3767	2073	1.1719	0.677887	0.993275	2.43689	3.32654	1.88367	0.000997457	0.00395751	1.12041	up
LOC120567833	308	203	216	534	362	641	3.11715	2.18764	2.80046	7.91117	5.10733	9.30574	0.000304439	0.00142765	1.12004	up
vdac2	4127	2645	2649	7917	4408	7480	12.2395	8.35269	10.0642	34.3701	18.2242	31.8212	0.000248174	0.00120082	1.11985	up
LOC120561175	1977	1149	1327	3163	2592	3589	5.28886	3.27301	4.54774	12.3865	9.6665	13.7726	1.45001605600249e-05	0.000101886	1.11928	up
mrps21	160	141	95	224	380	224	3.37751	3.16934	2.56904	6.92178	11.1825	6.78284	0.00290184	0.00985716	1.11726	up
ssbp1	297	257	208	655	441	514	0.641061	0.590675	0.575143	2.06955	1.32697	1.59145	8.48081902320494e-05	0.00047948	1.11701	up
sppl2	409	252	266	689	519	735	0.72099	0.47302	0.6007	1.77794	1.27542	1.85857	4.5236948063532e-05	0.000275167	1.11694	up
LOC120545356	540	421	454	1249	749	1006	1.09076	0.905503	1.17479	3.6931	2.1091	2.91487	0.000116969	0.00063186	1.11626	up
uprt	296	295	222	721	520	481	1.44127	1.52949	1.38476	5.13902	3.52967	3.35957	0.000252945	0.00122022	1.11578	up
rab12	252	179	181	477	461	343	0.684981	0.518088	0.630269	1.89797	1.74686	1.33739	0.000124077	0.000666446	1.11422	up
rap2c	310	206	177	552	372	520	1.75907	1.24469	1.28666	4.58515	2.94269	4.23264	0.000166543	0.00085231	1.11308	up
ctnnb1	1284	999	816	1759	2664	2041	2.33911	1.93787	1.90435	4.69078	6.7655	5.33354	7.60631093438295e-05	0.000435814	1.11196	up
hmox2b	1392	1485	1278	3838	1968	3084	4.99625	5.6755	5.87632	20.1652	9.84712	15.8784	0.000676923	0.00285175	1.11175	up
hmgcs1	8074	5687	6248	16488	10411	15271	14.3723	10.7794	14.2478	42.9634	25.8351	38.9935	3.52506427812348e-05	0.000222084	1.11165	up
dmap1	268	173	160	480	323	448	0.886913	0.609627	0.678321	2.3253	1.49014	2.12672	0.000182532	0.000920949	1.11036	up
emc7b	886	785	889	2042	1605	1802	3.05842	2.88539	3.93128	10.3184	7.72355	8.92285	1.20043269628374e-05	8.71213695214713e-05	1.10863	up
ndfip2	4928	4360	3786	10440	7425	9698	11.4157	10.7545	11.2352	35.4018	23.9777	32.2256	4.50579789175345e-06	3.68489000127073e-05	1.10652	up
LOC120574676	458	421	370	975	863	791	1.13235	1.10833	1.17189	3.52867	2.97443	2.80529	7.9247033977433e-06	6.10345240138366e-05	1.10565	up
LOC120574089	4750	2282	2135	8597	4616	5380	2.13321	1.09126	1.22831	5.65169	2.88991	3.46583	0.00265939	0.0091726	1.10429	up
tnfaip1	237	153	217	479	451	340	0.486508	0.33443	0.570652	1.43936	1.29062	1.00117	0.000537499	0.00234274	1.10283	up
LOC120548157	162	88	118	323	192	249	0.246988	0.142862	0.230469	0.720868	0.408076	0.54456	0.00173108	0.00635529	1.10254	up
ngly1	481	510	368	1211	710	946	0.636568	0.718691	0.623903	2.34605	1.3099	1.79588	0.000443775	0.00198125	1.1022	up
LOC120564862	215	139	145	336	293	409	1.11554	0.767953	0.963795	2.55199	2.11931	3.04409	8.89540545574632e-05	0.000499715	1.10173	up
arg1	4908	4165	3603	9160	5453	12094	23.48	21.2169	22.0815	64.1479	36.3671	82.9948	0.000881969	0.00356703	1.10133	up
dctn5	186	123	115	310	304	261	1.02698	0.723144	0.81342	2.50554	2.33991	2.06716	0.000120873	0.000650827	1.10087	up
LOC120551539	1202	790	873	2344	1181	2462	13.8184	9.67055	12.8569	39.4459	18.927	40.6	0.00126954	0.00487328	1.10064	up
srsf1b	615	483	468	1176	662	1451	3.47278	2.90417	3.38546	9.72081	5.21122	11.7532	0.00119341	0.00462399	1.09816	up
tefm	128	115	81	263	156	257	0.865904	0.828381	0.701963	2.6044	1.47117	2.4939	0.00174646	0.00640642	1.09719	up
nhsa	487	324	240	630	668	856	0.18598	0.131751	0.117413	0.352184	0.355625	0.468918	0.000182502	0.000920949	1.09628	up
wipi2	787	589	712	1582	1038	1773	2.76846	2.20623	3.20858	8.14633	5.09025	8.9466	0.000215991	0.00106498	1.09594	up
psmd9	388	357	279	664	839	625	2.80219	2.74541	2.58131	7.01984	8.4471	6.4749	8.13021885381856e-05	0.000462824	1.09519	up
ube2g1b	1587	1043	859	3471	1795	1860	5.55218	3.88547	3.8499	17.776	8.75447	9.33438	0.00229531	0.00809632	1.09385	up
arf1	1458	1345	1191	3775	1998	2590	10.2651	10.0833	10.7421	38.906	19.6102	26.1573	0.000513684	0.0022499	1.0936	up
selenos	1983	1966	1718	4117	4805	2908	6.22186	6.5683	6.90542	18.9091	21.0169	13.0881	0.000320692	0.00149378	1.09326	up
ss18	264	190	209	555	448	371	0.543582	0.416569	0.551286	1.67281	1.28593	1.09578	0.000218458	0.00107593	1.09322	up
ttll12	318	179	255	633	399	525	0.0907667	0.0544033	0.0932415	0.264482	0.158764	0.214954	0.000689952	0.0028974	1.0919	up
LOC120575079	230	156	176	506	338	317	0.549517	0.396872	0.538685	1.76969	1.12577	1.08642	0.000707908	0.00296527	1.09085	up
adipor1a	621	406	347	856	1095	846	2.48935	1.73297	1.78194	5.02296	6.11909	4.86463	0.000104171	0.000572977	1.08936	up
ndufb2	550	360	395	791	817	1089	3.25119	2.26597	2.99121	6.84462	6.73258	9.23409	2.6712222462093e-05	0.000174527	1.08924	up
LOC120573968	468	363	274	948	652	667	1.30218	1.07549	0.976668	3.86125	2.52903	2.66219	0.00023453	0.00114317	1.0888	up
LOC120547756	172	118	83	252	287	218	0.393129	0.287185	0.243027	0.843141	0.914467	0.714743	0.00109381	0.00429158	1.08864	up
tpp1	2519	2459	1999	4799	4818	4927	7.87723	8.18797	8.00807	21.9679	21.0035	22.1011	7.37328431539046e-07	7.46587379683946e-06	1.08825	up
rbbp4	251	235	274	627	356	622	0.300582	0.29966	0.420348	1.09913	0.594317	1.06848	0.00139668	0.00530737	1.08629	up
LOC120548446	562	437	415	1145	665	1121	2.68126	2.22001	2.53641	7.9965	4.42285	7.67174	0.000300329	0.00141236	1.0853	up
retreg2	814	508	494	1158	999	1559	2.35223	1.56312	1.82874	4.89842	4.02439	6.46231	0.000107341	0.000588505	1.08377	up
mrpl20	455	368	315	1073	483	792	4.38968	3.78043	3.89315	15.1535	6.49602	10.9606	0.00218079	0.00775861	1.08238	up
LOC120568415	166	100	98	278	205	258	0.199685	0.128088	0.151019	0.489524	0.343771	0.445187	0.000447348	0.00199183	1.08147	up
polr2g	449	326	271	758	596	786	3.39472	2.6245	2.6248	8.38917	6.28178	8.52444	2.8475767481839e-05	0.000184409	1.08124	up
lig4	163	118	109	283	281	233	0.552257	0.425705	0.473097	1.40357	1.32721	1.13239	0.000168779	0.000861419	1.08054	up
pwp1	640	382	396	1296	697	890	1.79739	1.14235	1.42472	5.32796	2.72882	3.58542	0.00106469	0.00419656	1.08031	up
copa	888	701	886	1934	2070	1114	1.88547	1.58488	2.40996	6.01111	6.1271	3.39295	0.00188594	0.00685343	1.08007	up
shmt2	971	1024	975	2366	2245	1579	0.905168	1.01644	1.16435	3.22862	2.91746	2.11144	0.000323176	0.0015027	1.07994	up
iqgap2	4965	4292	3126	9750	6953	8721	3.27128	3.01114	2.6385	9.40362	6.3863	8.24234	2.78173832396644e-05	0.000180765	1.07948	up
pan2	254	188	199	496	348	478	0.363715	0.286654	0.365048	1.03968	0.694681	0.981842	9.29368967435502e-05	0.000518783	1.07892	up
LOC120562382	721	490	482	1430	769	1266	0.679214	0.491518	0.581685	1.97197	1.0099	1.71077	0.000602824	0.00258655	1.07747	up
dnajb12a	591	521	372	1159	779	1109	0.863644	0.810695	0.696401	2.47927	1.58695	2.32469	0.000147297	0.000768079	1.07689	up
strn4	175	118	143	238	239	424	0.221078	0.158731	0.231427	0.440127	0.420906	0.768352	0.00220175	0.00781425	1.07624	up
akap1b	423	350	305	818	762	627	0.314303	0.276916	0.29032	0.88972	0.789299	0.668285	3.29890909547685e-05	0.000209835	1.07598	up
stk25b	216	153	191	297	458	397	0.59685	0.450168	0.676105	1.20132	1.76423	1.57358	0.000599949	0.00257589	1.0753	up
LOC120554074	598	546	370	1034	1183	869	1.23568	1.20135	0.979438	3.12766	3.40776	2.5758	0.000189309	0.000950642	1.07467	up
stam2	461	314	364	943	584	811	0.595983	0.43225	0.602842	1.78458	1.05251	1.50397	0.000221014	0.0010865	1.07441	up
phrf1	235	111	149	301	363	333	0.35283	0.177457	0.286585	0.661542	0.759773	0.717181	0.000835627	0.0034127	1.07407	up
auh	1359	1063	990	2667	1851	2483	1.31848	1.09814	1.23043	3.78764	2.50345	3.45554	1.40979933913961e-05	9.95365000575667e-05	1.07397	up
faf2	1151	890	800	2343	1649	1812	3.60441	2.96771	3.20936	10.7405	7.19878	8.13961	2.55724672832929e-05	0.000168412	1.07353	up
vps53	283	204	307	645	526	472	0.2215	0.170016	0.307819	0.738992	0.573921	0.529927	0.000773646	0.00319709	1.07209	up
snrpg	447	336	346	965	606	742	3.44264	2.75547	3.41373	10.8794	6.50632	8.19736	0.000163134	0.000836804	1.07164	up
ccdc9	231	152	238	456	369	458	0.152351	0.106745	0.201085	0.440241	0.339264	0.433296	0.000564665	0.00243944	1.07016	up
ube2m	153	143	120	274	299	281	0.627674	0.624671	0.630657	1.64545	1.70999	1.65362	8.3114934745563e-05	0.000471722	1.07006	up
LOC120551313	305	208	241	681	461	394	0.233278	0.169398	0.236135	0.762453	0.491534	0.432271	0.00111976	0.00437711	1.07004	up
vps26a	274	206	186	624	340	391	0.664879	0.53227	0.578196	2.21651	1.15014	1.36099	0.00153994	0.00574933	1.06973	up
piga	109	127	153	313	222	284	0.39198	0.486311	0.704853	1.64769	1.11293	1.46502	0.00275442	0.00944371	1.06971	up
prg4b	25770	12394	14636	33838	39019	32366	68.5258	35.0933	49.8577	131.716	144.642	123.457	0.000222177	0.0010906	1.06872	up
si:ch73-234b20.5	403	288	215	796	457	573	1.86179	1.41674	1.27243	5.38308	2.9432	3.79722	0.00118198	0.00458643	1.06833	up
tnip1	2971	2841	1603	4964	4524	5597	4.10659	4.1814	2.83845	10.0439	8.71726	11.0974	0.00020465	0.00101625	1.06814	up
LOC120575080	543	612	448	1039	1484	764	0.746144	0.895461	0.788625	2.08993	2.84273	1.50592	0.0028685	0.00976146	1.068	up
opa1	517	481	440	1239	815	904	0.302747	0.299921	0.330074	1.06207	0.665313	0.759354	0.000159643	0.000820556	1.06738	up
mpp1	660	427	457	899	780	1469	1.39552	0.961375	1.23788	2.78256	2.29914	4.45554	0.000860667	0.00349661	1.06682	up
ggh	995	855	732	1646	2322	1271	4.15399	3.80085	3.91492	10.0592	13.514	7.61156	0.000959629	0.00383272	1.06651	up
bsg	4794	4816	3788	10128	7863	9565	5.84209	6.24926	5.91357	18.067	13.3579	16.7202	1.04975289340655e-05	7.77980771287425e-05	1.06599	up
LOC120565979	364	346	257	908	433	638	1.58796	1.60726	1.43628	5.7985	2.63332	3.99249	0.00257002	0.00890701	1.0653	up
abhd17aa	190	104	122	360	225	250	0.577331	0.336493	0.474898	1.60128	0.953087	1.08968	0.00198328	0.00714436	1.06284	up
stk16	480	456	361	1023	855	765	1.97083	1.99364	1.89883	6.14861	4.89388	4.50564	7.02311052102692e-05	0.000405916	1.06162	up
lamp1a	1043	706	877	1486	2187	1643	3.33348	2.40265	3.59073	6.95225	9.7441	7.53247	0.000227255	0.00111222	1.05851	up
LOC120559253	628	618	498	1230	1123	1206	3.62776	3.80137	3.68534	10.401	9.04353	9.99339	5.89639907333177e-06	4.70005915284746e-05	1.05707	up
unc119.1	338	303	310	681	568	698	1.37827	1.31563	1.61938	4.06497	3.22883	4.08281	2.04976346996637e-05	0.000138438	1.05596	up
pmpcb	594	447	511	1101	1061	988	0.482946	0.386983	0.532234	1.31036	1.20256	1.15227	7.80764308900045e-06	6.02381984882976e-05	1.05535	up
LOC120571416	64625	44484	32676	79657	117476	83295	263.611	193.214	170.75	475.641	668.023	487.381	0.000546711	0.00237429	1.05287	up
LOC120544023	61	47	55	101	111	119	0.351461	0.288349	0.405957	0.851847	0.891558	0.983515	0.00229948	0.00810457	1.05174	up
fam162a	1469	1278	876	2263	1720	3339	9.78008	9.05991	7.47126	22.0545	15.9635	31.8877	0.00119234	0.0046212	1.0512	up
LOC120569045	411	335	256	680	579	754	1.27121	1.1033	1.01435	3.07878	2.49652	3.3453	4.04375513888903e-05	0.000249532	1.04918	up
vps37a	245	208	247	516	447	464	0.659843	0.596499	0.852198	2.03431	1.67827	1.79258	9.73692382220307e-05	0.000540786	1.04905	up
LOC120547699	642	867	444	1387	1469	1108	0.159551	0.229433	0.141357	0.504583	0.508938	0.394993	0.00249403	0.00867237	1.04845	up
psmb4	1041	760	849	1706	1553	2099	3.69128	2.86954	3.85659	8.85519	7.67673	10.6764	1.079578082915e-05	7.98453051927738e-05	1.0476	up
tspo	3204	2570	2441	4631	4594	7412	32.3324	27.6154	31.5561	68.4089	64.6272	107.292	0.000158531	0.000816361	1.04715	up
otud6b	336	189	221	657	387	438	2.50845	1.50245	2.11362	7.17999	4.02769	4.69058	0.00177101	0.0064839	1.04635	up
rnf170	351	256	244	619	682	392	1.75322	1.36158	1.56131	4.52599	4.7489	2.80868	0.00145265	0.00547602	1.04547	up
nudt21	279	290	228	545	486	587	1.63969	1.8148	1.71657	4.68864	3.98175	4.9486	5.97670058665057e-05	0.000353154	1.04498	up
slc35a1	812	568	616	1892	1148	948	2.81094	2.09371	2.73178	9.58758	5.54008	4.70749	0.00245818	0.00856573	1.04434	up
LOC120557739	378	334	216	668	520	668	0.0956318	0.0899766	0.0700058	0.247389	0.183397	0.242423	0.000258089	0.00124018	1.04403	up
tmem168a	278	219	181	427	453	475	0.572941	0.480598	0.477874	1.28821	1.3015	1.40425	2.45457010500367e-05	0.000162866	1.04341	up
stard13b	1766	1877	1749	3956	2967	4104	0.474979	0.537552	0.60262	1.55752	1.11245	1.58335	8.34944721496049e-05	0.000473673	1.04321	up
scd	1295	922	1047	2097	2129	2333	2.59387	1.96644	2.68654	6.14849	5.94473	6.70315	1.62305888803304e-06	1.49883594520593e-05	1.04315	up
ufsp2	493	432	347	1116	728	704	2.30555	2.15122	2.07887	7.63986	4.74612	4.72267	0.000642597	0.00273854	1.04222	up
slc52a2	169	145	133	399	212	288	0.853242	0.779518	0.860214	2.94884	1.49211	2.08576	0.00238635	0.00836394	1.03936	up
mmadhcb	285	172	209	532	295	502	1.38438	0.889637	1.30055	3.78282	1.99762	3.49786	0.00202718	0.00728266	1.03862	up
lto1	238	163	141	331	399	340	0.613454	0.447368	0.465579	1.24889	1.4337	1.2571	0.000219009	0.00107744	1.03792	up
nek7	275	278	243	634	496	475	0.0992957	0.106885	0.112402	0.335104	0.249665	0.246024	0.000234734	0.00114367	1.03627	up
golt1ba	231	163	182	422	414	308	0.722181	0.542618	0.728911	1.93125	1.80432	1.38125	0.00044642	0.00198837	1.03386	up
LOC120574005	2448	2443	1700	4215	4085	4900	8.75683	9.30533	7.7903	22.0712	20.3707	25.1431	2.66478306745011e-05	0.000174266	1.03329	up
si:ch1073-224n8.1	203	174	154	476	250	335	1.08091	0.986537	1.05047	3.71015	1.85571	2.55872	0.00241686	0.00845036	1.03194	up
zfpl1	381	316	319	897	563	571	2.08147	1.83825	2.23257	7.17349	4.28778	4.47474	0.000807235	0.00331312	1.03186	up
gbe1b	8359	5806	6181	15157	7848	17634	1.33312	0.985974	1.26283	3.53852	1.74483	4.03416	0.00254664	0.00883672	1.03128	up
atp5l	1237	719	990	1822	2090	1919	7.41479	4.58913	7.6021	15.9871	17.4644	16.5002	9.81637963985993e-05	0.000544513	1.03023	up
LOC120551516	181	174	143	308	335	353	0.589941	0.603881	0.597084	1.46951	1.52214	1.65041	0.000105952	0.000581373	1.02934	up
LOC120552263	421	304	258	581	740	610	0.853077	0.655922	0.669723	1.72336	2.09034	1.77305	0.000120516	0.000649432	1.02836	up
LOC120558578	5853	4830	5602	12487	9781	10402	22.4997	19.7705	27.5875	70.2667	52.4157	57.3591	2.88738898356685e-05	0.000186804	1.0282	up
retreg3	536	499	473	1195	925	898	1.67959	1.66499	1.89876	5.48149	4.04072	4.03646	9.51367732032553e-05	0.000529945	1.02749	up
LOC120574434	336	317	263	613	459	765	0.34577	0.34736	0.346715	0.923423	0.658475	1.12926	0.000444499	0.00198284	1.02749	up
tox4b	221	181	169	377	326	435	0.362266	0.315926	0.354888	0.904625	0.744957	1.02285	7.74458545569854e-05	0.000442969	1.02745	up
LOC120557385	284	209	167	496	310	495	2.80776	2.20019	2.11509	7.17821	4.27251	7.01994	0.00103292	0.00408472	1.02622	up
LOC120555045	325	237	301	711	471	537	2.75377	2.13829	3.26724	8.81875	5.56346	6.52688	0.000646667	0.00275234	1.02302	up
naa38	199	216	180	440	445	302	2.4471	2.82829	2.83557	7.92034	7.62847	5.32711	0.00156239	0.0058217	1.0222	up
nufip2	378	298	234	822	461	503	1.02325	0.858968	0.811473	3.25726	1.73968	1.95318	0.00237894	0.00834237	1.02138	up
ifngr1l	2390	2407	1221	3412	4509	3888	2.90496	3.11523	1.9012	6.07076	7.64013	6.77882	0.00163267	0.00605283	1.02106	up
zfr2	359	230	269	766	394	530	0.340777	0.232475	0.327113	1.06438	0.521375	0.721668	0.00272241	0.0093461	1.0209	up
LOC120558775	84	52	65	141	116	139	0.39572	0.260846	0.392275	0.972344	0.761807	0.939311	0.00237683	0.00833718	1.0197	up
adrm1	194	156	185	362	260	449	1.17007	1.00186	1.42939	3.19602	2.18606	3.88456	0.00143698	0.00543554	1.01955	up
ramp2	373	376	247	861	456	657	1.9374	2.07955	1.64353	6.54645	3.30182	4.8951	0.00291671	0.00989498	1.0195	up
mboat7	281	189	165	334	521	377	0.74567	0.534041	0.560911	1.29742	1.92733	1.43505	0.00147584	0.00554919	1.01682	up
LOC120555812	185	181	143	357	328	322	0.381371	0.397307	0.377643	1.0773	0.942602	0.952177	0.000170672	0.000868733	1.01553	up
narfl	411	347	303	855	576	658	2.35579	2.11785	2.22488	7.17385	4.60252	5.41011	0.000225168	0.00110282	1.01389	up
psenen	300	326	279	570	656	575	3.39438	3.92761	4.04401	9.44074	10.3472	9.33239	0.000186389	0.000938615	1.01339	up
pmpca	392	358	315	819	609	677	1.54518	1.50262	1.59065	4.72575	3.3465	3.82798	8.93270264326412e-05	0.000501171	1.01292	up
LOC120566854	1682	887	930	2521	1733	2495	0.402662	0.226105	0.285211	0.883445	0.578351	0.856783	0.0006269	0.00267807	1.01226	up
slc8b1	5521	3634	3374	9164	5547	9714	18.9347	13.2708	14.8237	46.0064	26.5203	47.7887	0.000687893	0.00289243	1.01179	up
phkg2	217	194	196	345	422	435	1.57047	1.49501	1.81716	3.65494	4.25755	4.5159	0.000164152	0.000841376	1.0108	up
LOC120568966	354	323	265	703	459	698	0.53176	0.516639	0.50995	1.54582	0.961178	1.50402	0.000445439	0.00198467	1.01042	up
rbm27	121	126	100	250	234	201	0.145935	0.161814	0.154506	0.441374	0.393432	0.347742	0.0010072	0.00399137	1.00968	up
kpna4	1375	1156	1131	2758	1498	2988	2.62503	2.34997	2.76608	7.7076	3.98679	8.18274	0.00175475	0.0064297	1.00724	up
cdc5l	484	400	374	951	535	994	1.12472	0.989759	1.11337	3.23497	1.73313	3.31337	0.00148467	0.00557921	1.00721	up
LOC120557209	1293	743	894	2319	1342	2031	2.91999	1.78667	2.58636	7.66612	4.22487	6.57928	0.00109027	0.00428335	1.00677	up
pds5a	350	265	304	812	447	547	0.254389	0.205092	0.283057	0.863931	0.452915	0.570301	0.00207475	0.00742932	1.00567	up
ubfd1	447	357	403	760	740	880	2.40589	2.04602	2.77871	5.9879	5.55238	6.79418	2.5740414520667e-05	0.000169096	1.00565	up
dctn4	318	288	212	522	526	550	0.450802	0.434734	0.385003	1.08323	1.0395	1.11843	6.39783435602504e-05	0.000375355	1.00497	up
prmt9	149	79	122	241	196	245	0.193997	0.109524	0.203488	0.459323	0.355749	0.457574	0.00239885	0.00840327	1.00417	up
LOC120557401	117	138	104	265	186	261	0.578242	0.726232	0.658456	1.91718	1.28149	1.85034	0.00241682	0.00845036	1.00291	up
LOC120551255	397	334	283	627	815	526	5.17168	4.63298	4.72277	11.9564	14.8005	9.82909	0.00078077	0.00322351	1.00216	up
LOC120568423	22238	15072	18010	32667	42784	32031	30.8728	22.2804	32.0305	66.3868	82.8019	63.7877	0.000139805	0.000736858	1.00162	up
ndrg3a	171	135	87	236	213	311	0.0989034	0.0831421	0.064462	0.199811	0.171741	0.258025	0.00243619	0.0085093	1.00158	up
hexa	1431	1102	924	2117	2261	2322	4.72033	3.87067	3.90458	10.2222	10.3971	10.987	4.12598487919993e-06	3.40586916620099e-05	1.00123	up
sympk	386	343	371	719	743	704	0.575852	0.544866	0.709033	1.57016	1.54522	1.50655	4.68290792559708e-05	0.000283807	1.00103	up
u2af2a	1465	1125	1201	3135	1728	2560	3.55847	2.90971	3.73713	11.1469	5.85124	8.91972	0.000809581	0.00331863	1.00017	up
ctsf	8241	8284	7442	3493	3889	4443	24.512	26.2368	28.3569	15.2086	16.1256	18.9566	2.43985884218531e-05	0.000162216	-1.00024	down
rplp0	151186	103769	109112	74928	35135	67141	1430.82	1045.72	1322.87	1038.03	463.546	911.482	0.00286821	0.00976146	-1.00056	down
LOC120563870	579	455	425	253	242	211	0.16235	0.135849	0.152662	0.103845	0.0945948	0.0848676	6.79181930712626e-05	0.000394965	-1.00527	down
LOC120571915	709	1005	801	354	454	442	2.43123	3.6696	3.5187	1.77695	2.17027	2.17414	0.00182467	0.00665639	-1.00716	down
dars1	9661	7695	7232	3763	3650	4498	7.73169	6.55743	7.41447	4.40838	4.07215	5.16367	1.2281453732272e-06	1.17518049316617e-05	-1.01051	down
LOC120557572	37283	23877	25920	14686	8505	18788	472.788	322.409	421.076	272.616	150.352	341.761	0.0025135	0.00873318	-1.01384	down
fam169b	348	222	285	105	148	159	0.930354	0.631967	0.976076	0.410914	0.551582	0.609751	0.00149403	0.00560165	-1.01507	down
prcc	571	509	583	201	295	316	2.89003	2.7432	3.78012	1.48921	2.08146	2.29425	0.000945586	0.00378922	-1.01743	down
spcs3	717	467	607	247	338	273	2.55281	1.77047	2.76859	1.28733	1.67763	1.39428	0.000447556	0.00199208	-1.0213	down
fbn1	2422	1403	2419	798	995	1225	0.963135	0.594077	1.23231	0.464524	0.551588	0.698772	0.00181779	0.00663312	-1.02297	down
rpl38	6025	2965	4228	1911	1558	2813	17.1843	9.00474	15.4482	7.97861	6.1947	11.5088	0.00201597	0.00725027	-1.02537	down
gigyf1a	652	463	410	225	226	271	0.816561	0.617439	0.657801	0.412492	0.394574	0.486851	4.36372453239957e-05	0.000266456	-1.03043	down
asb8	322	325	263	117	175	144	2.74171	2.9466	2.86873	1.45829	2.07722	1.75879	0.000995772	0.00395201	-1.03259	down
pik3r2	449	418	359	134	197	258	0.285113	0.28263	0.292035	0.124557	0.174388	0.235005	0.00183398	0.00668853	-1.03299	down
LOC120547609	13098	10482	10590	6306	3434	6649	37.693	32.1198	39.041	26.5645	13.7764	27.4472	0.000963718	0.00384325	-1.03406	down
rnf19a	929	1114	703	355	577	381	0.984458	1.25701	0.954347	0.550684	0.852386	0.579152	0.00288348	0.00980739	-1.03475	down
dcaf11	725	644	531	236	386	277	1.81048	1.71243	1.69871	0.862701	1.34376	0.992251	0.000756629	0.00313756	-1.03917	down
cstf3	809	602	555	304	256	370	1.59523	1.26399	1.40197	0.877488	0.703711	1.04656	5.32612570134264e-05	0.000318989	-1.04002	down
tspan7	9377	7975	6074	2895	4924	3181	36.9085	33.4245	30.6272	16.6803	27.0184	17.9602	0.000950131	0.00380167	-1.0407	down
mtf2	432	333	352	188	138	205	0.654212	0.536972	0.682884	0.416759	0.291335	0.445323	0.000213696	0.00105602	-1.04274	down
LOC120557498	348204	337016	224351	166362	114678	149613	488.7	503.653	403.372	341.786	224.371	301.206	0.000154722	0.00079955	-1.04297	down
surf2	755	417	615	297	244	301	5.98115	3.5176	6.2414	3.44419	2.69468	3.42051	0.000399796	0.00181182	-1.04402	down
znrf3	286	245	189	110	123	105	0.0886935	0.0809029	0.0750856	0.0499357	0.0531753	0.0467091	0.000360395	0.00165393	-1.04708	down
si:ch211-204d2.4	1325	1068	1675	632	649	676	2.77512	2.38182	4.49418	1.93765	1.89491	2.03095	0.000662589	0.00280117	-1.04782	down
LOC120567342	181	194	204	74	106	98	0.969059	1.10598	1.39917	0.579957	0.791145	0.752634	0.00259222	0.00896666	-1.048	down
LOC120543823	500	499	438	252	256	173	0.164606	0.174923	0.184722	0.121442	0.117488	0.0816972	0.000688149	0.00289259	-1.04819	down
eef1da	23737	18228	15988	9976	5189	12187	22.1074	18.0769	19.0755	13.6007	6.73712	16.2815	0.00253985	0.00881549	-1.04919	down
add3b	174	138	104	55	76	63	0.211935	0.17898	0.162277	0.0980636	0.129046	0.110073	0.00276536	0.00947631	-1.04949	down
cutc	362	302	267	119	182	136	1.02947	0.914501	0.972715	0.495387	0.721531	0.554792	0.000704916	0.00295461	-1.04975	down
proser1	569	498	596	181	284	330	1.61044	1.50083	2.16096	0.749898	1.12054	1.33977	0.00168292	0.00621645	-1.05058	down
mmp15a	498	395	425	191	245	184	0.498825	0.421297	0.545353	0.280056	0.342109	0.264377	0.000188934	0.000949266	-1.0524	down
nr1d2b	459	464	440	275	182	190	0.67643	0.728116	0.830677	0.593247	0.373904	0.401652	0.000689561	0.00289668	-1.05568	down
LOC120557635	570	576	397	247	251	226	0.488371	0.525497	0.435748	0.309788	0.299798	0.27776	0.000136873	0.000724581	-1.05644	down
[truncated: 1,630 more rows]

## Sheet: Kidney.DEG.final
ID	K_rep1_Count	K_rep2_Count	K_rep3_Count	JK_rep1_Count	JK_rep2_Count	JK_rep3_Count	K_rep1_FPKM	K_rep2_FPKM	K_rep3_FPKM	JK_rep1_FPKM	JK_rep2_FPKM	JK_rep3_FPKM	pValue	FDR	log2FC	regulated
LOC120568119	28	4675	56	17	11	11	0.0563527	10.7284	0.130173	0.0470018	0.0286555	0.0275896	9.07015e-08	2.85483e-05	-7.4659	down
LOC120571413	37	6718	94	17	27	12	0.13031	26.9782	0.382367	0.0822499	0.123084	0.0526689	7.86812e-08	2.62811e-05	-7.45796	down
uox	31	2669	61	5	9	10	0.139449	13.6899	0.316927	0.0308983	0.052403	0.0560596	3.78456e-08	1.40777e-05	-7.35524	down
LOC120554038	21	4176	36	18	7	15	0.161945	36.7202	0.320647	0.190691	0.0698724	0.144157	4.67552e-07	0.000104828	-7.26292	down
LOC120571950	4	42	108	1	0	0	0.011743	0.140592	0.366198	0.00403298	0	0	7.27542e-05	0.00372115	-7.20526	down
fabp10a	29	6008	75	32	15	25	0.665037	157.099	1.98648	1.00811	0.445243	0.714468	7.02913e-07	0.000147944	-6.94263	down
LOC120557497	99	20283	181	103	103	96	0.235396	54.9909	0.497069	0.336441	0.317	0.284465	2.09543e-06	0.000314724	-6.6183	down
LOC120559028	57	9000	89	54	38	50	0.0530377	9.54877	0.0956477	0.0690259	0.0457669	0.0579795	2.15506e-06	0.000317765	-6.54037	down
LOC120557499	85	14397	118	98	76	74	0.162376	31.3595	0.260351	0.25718	0.187921	0.176169	4.01973e-06	0.000483568	-6.41341	down
LOC120555694	32	600	76	10	0	2	0.0849159	1.81546	0.232931	0.0364542	0	0.006614	2.48115e-06	0.000341252	-6.38166	down
LOC120557498	163	24470	240	155	119	157	0.23754	40.661	0.403957	0.310305	0.224468	0.28513	3.09676e-06	0.000411752	-6.38018	down
ucp1	42	9270	67	65	51	57	0.333552	83.9438	0.614559	0.709146	0.524255	0.564136	9.38384e-06	0.00089816	-6.29334	down
LOC120571412	26	4329	56	29	26	27	0.122331	23.2245	0.304317	0.187444	0.158342	0.158315	5.11629e-06	0.000570015	-6.2767	down
LOC120568914	40	3881	63	40	8	28	0.165376	18.2958	0.300836	0.227186	0.0428117	0.144267	4.67556e-06	0.00054273	-6.25098	down
LOC120568090	454	46242	651	340	304	282	4.26267	495.059	7.05962	4.38544	3.69452	3.29966	2.25816e-06	0.000324999	-6.20384	down
LOC120560217	103	16223	211	130	69	130	0.268009	48.1325	0.634117	0.464691	0.232391	0.421551	5.52806e-06	0.00059919	-6.18182	down
fbp1b	75	7547	162	41	49	68	0.298658	34.2675	0.745079	0.224288	0.252562	0.337456	2.30944e-06	0.00032585	-6.13604	down
LOC120571407	44	4678	45	41	33	25	0.0823614	9.98451	0.0972879	0.10543	0.0799547	0.0583185	7.37834e-06	0.000764312	-6.124	down
LOC120545849	55	10056	94	67	54	94	0.107877	22.49	0.212947	0.180531	0.137095	0.229769	1.24661e-05	0.00107954	-6.09403	down
LOC120547237	159	10976	173	92	83	64	0.783365	61.6604	0.984438	0.622679	0.529302	0.392954	2.11521e-06	0.000314724	-6.09215	down
LOC120574905	341	36637	366	284	262	265	1.30826	160.271	1.6218	1.49681	1.30107	1.26701	6.28495e-06	0.000672326	-6.05355	down
tdo2a	78	7127	53	63	54	52	0.277218	28.8821	0.217559	0.307592	0.248415	0.230316	1.22305e-05	0.00107368	-5.95626	down
LOC120565452	32	3878	49	33	23	37	0.016088	2.22308	0.0284526	0.0227916	0.0149671	0.0231819	1.26961e-05	0.00109367	-5.9386	down
LOC120552119	59	6662	115	71	53	41	0.093232	12.0036	0.209887	0.154128	0.108405	0.0807406	7.97637e-06	0.000805859	-5.90424	down
LOC120568588	44	2524	25	31	16	17	0.0200092	1.30876	0.0131308	0.0193663	0.00941792	0.00963431	1.19207e-05	0.00106193	-5.87929	down
LOC120572348	91	9201	118	82	70	79	0.135718	15.6469	0.203261	0.168004	0.135131	0.146832	9.54602e-06	0.00090837	-5.8753	down
LOC120565377	81	5957	139	58	36	58	0.631968	52.9948	1.25256	0.621651	0.363556	0.56394	3.85717e-06	0.000474663	-5.86732	down
c9	44	4583	47	53	24	40	0.12734	15.1237	0.157103	0.210715	0.0899045	0.144267	1.78709e-05	0.00141987	-5.85674	down
LOC120563624	72	7389	102	78	46	73	0.323998	37.9132	0.530133	0.482184	0.267933	0.409381	1.33024e-05	0.00113396	-5.7924	down
apoa2	786	81012	859	831	684	642	11.2008	1316.34	14.1382	16.268	12.6165	11.4013	1.37814e-05	0.0011687	-5.79136	down
serpind1	40	4979	61	64	37	33	0.315982	44.8476	0.556553	0.694529	0.378322	0.324871	2.14911e-05	0.00161887	-5.78304	down
ptgdsa	18	2250	40	16	9	37	0.0191077	2.72341	0.0490423	0.0233327	0.0123662	0.0489477	3.60182e-05	0.00228139	-5.7327	down
tat	17	3243	45	26	29	35	0.0358247	7.79248	0.109527	0.0752689	0.0791024	0.0919171	3.71573e-05	0.00232119	-5.71967	down
LOC120552366	118	1	56	1	2	1	0.215473	0.00208212	0.118106	0.00250853	0.00472715	0.00227565	0.000250446	0.00906871	-5.6786	down
habp2	54	5139	63	51	44	53	0.336179	36.4796	0.452993	0.43617	0.354558	0.411194	2.09448e-05	0.00159444	-5.67658	down
LOC120550021	2788	264201	4482	3304	2275	2105	28.8074	3112.73	53.4883	46.8987	30.4265	27.1056	1.15924e-05	0.00105398	-5.67436	down
dgat2	10	1056	42	26	4	2	0.0170746	2.05594	0.0828276	0.0609864	0.00884035	0.00425575	8.37521e-05	0.00412286	-5.66414	down
LOC120545790	85	9963	148	101	96	97	0.0640458	8.55967	0.128798	0.104545	0.0936271	0.0910832	2.07669e-05	0.00159444	-5.64124	down
LOC120544560	36	4611	43	53	53	31	0.18725	27.347	0.258323	0.378707	0.356823	0.200944	4.54716e-05	0.0027063	-5.63015	down
kng1	74	5515	79	51	62	52	0.179547	15.2577	0.221385	0.169991	0.194714	0.157234	1.61791e-05	0.0013096	-5.62446	down
hpda	50	5752	49	65	68	40	0.174203	22.8508	0.197178	0.311106	0.306658	0.173677	4.47804e-05	0.00269456	-5.61208	down
itih2	88	5057	70	71	41	46	0.155603	10.1958	0.142958	0.172466	0.0938378	0.101365	1.60288e-05	0.00130519	-5.57852	down
LOC120554263	49	176	78	1	0	7	0.203084	0.83174	0.373378	0.00569362	0	0.0361554	5.23785e-06	0.000575355	-5.57704	down
LOC120567300	50	3883	68	50	36	36	0.310894	27.5299	0.488344	0.427092	0.289737	0.278959	1.86795e-05	0.00146281	-5.56428	down
LOC120558032	16	1755	43	18	22	15	0.0742722	9.28921	0.230542	0.114786	0.132187	0.0867746	2.88062e-05	0.00198933	-5.56212	down
vgll3	183	0	275	1	4	5	1.53375	0	2.66202	0.0115136	0.0433933	0.0522239	0.000240755	0.00885493	-5.55917	down
LOC120556722	194	16271	240	202	171	139	0.414731	39.662	0.592586	0.593233	0.473173	0.370318	1.89783e-05	0.00147913	-5.55763	down
apoc2	106	12676	161	138	151	114	2.11451	288.324	3.70941	3.78174	3.89888	2.83403	3.5022e-05	0.00225671	-5.53198	down
LOC120571394	569	43155	866	562	415	413	0.689724	59.6471	1.21243	0.935854	0.651133	0.62389	1.23329e-05	0.00107368	-5.5307	down
agxta	25	2986	21	23	9	62	0.110513	15.0508	0.107218	0.139673	0.0514963	0.341556	0.000149867	0.00622558	-5.53044	down
LOC120558460	17	2307	46	8	56	9	0.0422857	6.54316	0.132153	0.0273366	0.180298	0.0278986	0.000118337	0.00526311	-5.52557	down
f9b	15	2362	30	15	19	41	0.0505146	9.06986	0.116687	0.0693946	0.0828204	0.17207	8.91881e-05	0.00430138	-5.51736	down
LOC120562215	29	3425	20	31	45	34	0.0773364	10.4146	0.0616014	0.113568	0.155331	0.112995	9.51795e-05	0.0045285	-5.5064	down
LOC120565376	445	28846	727	389	271	304	1.50884	111.523	2.84704	1.81194	1.18936	1.28456	9.26075e-06	0.000891592	-5.48444	down
LOC120567332	433	1	479	6	11	5	0.839718	0.00221127	1.07289	0.0159847	0.0276119	0.012084	2.37721e-05	0.00172158	-5.4788	down
serping1	195	19780	289	212	211	231	0.988852	114.372	1.69266	1.47687	1.38496	1.45983	2.96406e-05	0.00202137	-5.47689	down
LOC120561270	259	30289	439	325	142	534	2.04343	272.483	4.00036	3.52251	1.45013	5.25044	5.00502e-05	0.00292561	-5.47441	down
LOC120545835	128	11573	134	132	136	122	0.38293	39.4776	0.463009	0.542491	0.526632	0.454846	3.805e-05	0.00236793	-5.44994	down
serpinf2b	34	3637	33	44	43	41	0.308578	37.6378	0.345919	0.54859	0.505142	0.46373	8.40224e-05	0.00412286	-5.3833	down
LOC120562921	40	2442	45	38	27	25	0.257187	17.9032	0.334177	0.335646	0.224704	0.20032	3.52167e-05	0.00226036	-5.34036	down
fetub	256	17879	394	233	211	220	1.23599	98.4267	2.19708	1.5454	1.31861	1.32371	2.15625e-05	0.00161887	-5.32357	down
agxtb	145	14176	212	138	107	281	0.964417	107.509	1.62857	1.26091	0.921169	2.32915	6.54198e-05	0.00347638	-5.3047	down
LOC120560210	156	14988	198	255	146	163	0.74875	82.026	1.09762	1.68136	0.907035	0.974979	5.98407e-05	0.003352	-5.30107	down
LOC120562397	18	1419	14	9	37	7	0.212855	19.1333	0.191212	0.146205	0.566334	0.103159	0.000235165	0.0087659	-5.28963	down
LOC120551406	21	1841	25	36	15	20	0.0400166	4.00009	0.055022	0.0942394	0.0369974	0.0474948	0.000107515	0.00492914	-5.27132	down
LOC120543879	186	14958	188	263	153	169	0.334381	30.6618	0.390357	0.649522	0.356024	0.378626	6.29952e-05	0.00340278	-5.24731	down
LOC120569076	17	1312	37	17	14	21	0.255954	22.5239	0.643414	0.351618	0.272835	0.394029	6.06568e-05	0.00336717	-5.23023	down
LOC120545292	9	931	38	8	15	14	0.0237332	2.79936	0.115737	0.028981	0.0511993	0.0460084	8.41349e-05	0.00412286	-5.22383	down
fgg	732	52206	518	857	640	646	4.37304	355.621	3.57418	7.03335	4.94892	4.8095	8.04387e-05	0.00402612	-5.17307	down
LOC120560213	53	4012	62	65	45	55	0.260108	22.451	0.351435	0.438229	0.285858	0.336385	7.3311e-05	0.00373795	-5.17298	down
pah	38	2292	52	35	19	46	0.0664903	4.57283	0.105088	0.0841302	0.0430316	0.100306	7.51306e-05	0.00381883	-5.09334	down
c8g	41	2077	25	39	24	31	0.199359	11.5155	0.1404	0.260511	0.151051	0.187849	0.000123769	0.00540193	-5.04206	down
LOC120570385	42	4132	50	84	64	43	0.0576118	6.46276	0.0792149	0.158289	0.113632	0.0735065	0.000199222	0.00781934	-5.00235	down
LOC120559708	203	13581	181	200	194	236	0.126559	9.65436	0.130332	0.171291	0.156551	0.18336	0.000108933	0.00498018	-4.99314	down
fgb	481	29271	358	573	425	419	0.652853	45.3005	0.561214	1.0684	0.746651	0.708728	0.000123108	0.00538747	-4.94057	down
LOC120567745	46	1873	52	37	30	28	0.0260119	1.20767	0.033962	0.0287425	0.0219581	0.0197318	6.9663e-05	0.0036196	-4.89486	down
aldob	849	37190	1101	519	503	987	7.17504	358.375	10.7468	6.02549	5.50228	10.3951	6.93666e-05	0.00361568	-4.7911	down
phospho1	5388	7730	3202	127	213	425	41.5506	67.971	28.5197	1.34543	2.12612	4.08445	5.18549e-12	1.04569e-08	-4.76705	down
LOC120559738	258	992	304	29	21	26	1.52049	6.66608	2.06925	0.234785	0.160192	0.190955	5.06725e-10	4.35859e-07	-4.74756	down
LOC120563920	30	242	235	3	8	11	0.15688	1.44297	1.41935	0.0215515	0.0541496	0.0716861	8.8628e-07	0.000170656	-4.73218	down
LOC120565152	516	31503	498	699	439	646	0.413322	28.773	0.460726	0.769174	0.455157	0.644861	0.000203856	0.00794138	-4.71564	down
plg	77	5492	103	104	128	88	0.144335	11.7384	0.222995	0.267809	0.310564	0.20557	0.00026297	0.00937698	-4.66891	down
LOC120563798	239	275	191	3	11	21	1.45426	1.90797	1.34231	0.0250769	0.0866352	0.159242	9.33478e-09	4.62977e-06	-4.6282	down
pgbd5	155	216	66	0	17	6	0.130796	0.207832	0.0643254	0	0.0185683	0.00630972	6.65749e-05	0.00352632	-4.61696	down
si:ch211-14a17.10	77	2843	83	57	72	53	0.0634129	2.66968	0.0789478	0.0644867	0.0767499	0.0543948	0.000153982	0.00636421	-4.55719	down
mal2	60	296	32	1	9	13	0.242787	1.36572	0.149554	0.00555882	0.0471384	0.0655559	0.00012941	0.00554549	-4.51625	down
LOC120557096	709	3263	883	79	48	154	1.26937	6.66123	1.8259	0.194302	0.111235	0.343604	3.41136e-08	1.29846e-05	-4.5071	down
apobb.1	122	5670	143	169	107	109	0.187002	9.9098	0.253161	0.355862	0.21229	0.208213	0.00025608	0.00918796	-4.47259	down
LOC120567957	79	833	313	28	7	37	0.503846	6.05774	2.30563	0.245322	0.0577866	0.294081	3.78388e-06	0.000469173	-4.45649	down
LOC120557580	569	2343	507	111	31	74	2.97734	13.9793	3.06407	0.7979	0.20996	0.482551	1.33992e-07	3.98735e-05	-4.42031	down
cart2	79	134	19	6	4	5	0.364977	0.705893	0.101384	0.0380802	0.0239198	0.0287875	3.13767e-05	0.00212208	-4.3928	down
ptger3	187	51	44	3	3	11	1.06031	0.329728	0.28815	0.023368	0.0220176	0.0777282	2.78374e-05	0.00194707	-4.38611	down
trnai-uau_7	9697	34455	15087	807	1275	1676	2609.35	10571.6	4688.92	298.317	444.083	562.036	1.78295e-10	1.80329e-07	-4.31957	down
LOC120567750	20	480	53	13	18	8	0.00679517	0.185954	0.020798	0.00606767	0.00791592	0.00338731	0.000207238	0.0079997	-4.29698	down
LOC120572895	212	640	501	20	27	37	0.827275	2.84767	2.25801	0.107214	0.136376	0.179933	7.17211e-11	8.35847e-08	-4.27439	down
si:dkey-220o5.5	372	157	279	5	37	7	0.458574	0.220679	0.397234	0.00846732	0.0590374	0.0107538	1.0174e-06	0.000185019	-4.27269	down
LOC120556304	142	1284	79	32	31	47	0.827793	8.53481	0.531907	0.256267	0.233913	0.341449	4.15379e-05	0.00254626	-4.26011	down
zgc:174935	372	2197	385	88	36	97	2.80128	18.8642	3.34849	0.910342	0.350893	0.91029	2.20468e-06	0.000322179	-4.1829	down
LOC120547572	972	1934	501	53	104	99	10.7692	24.4326	6.41106	0.806681	1.49145	1.36693	1.52416e-08	6.5969e-06	-4.12929	down
hhatla	42	364	68	8	21	10	0.129683	1.28153	0.242503	0.0339338	0.0839288	0.0384794	9.59847e-05	0.00455357	-4.02735	down
LOC120545695	94	141	81	12	11	4	0.0728831	0.124656	0.0725369	0.0127817	0.0110395	0.00386504	1.9498e-06	0.000303928	-3.88708	down
LOC120565156	139	499	238	10	38	28	0.193639	0.792638	0.38294	0.0191376	0.0685206	0.0486107	2.08163e-06	0.000314724	-3.85128	down
LOC120553495	103	264	128	12	12	20	0.20165	0.589332	0.289431	0.0322738	0.0304089	0.0487962	5.28304e-07	0.000116368	-3.82794	down
LOC120561726	771	1909	689	65	118	124	3.64046	10.2779	3.75747	0.421622	0.721177	0.729656	2.67351e-08	1.04184e-05	-3.8214	down
lratd1	148	471	82	5	19	42	1.59436	5.7855	1.02027	0.0739953	0.264934	0.563857	0.000147561	0.00616549	-3.82062	down
LOC120572463	56	242	126	18	14	6	0.205884	1.01448	0.535033	0.0909109	0.0666226	0.0274904	1.01825e-05	0.000957795	-3.81755	down
LOC120567959	410	2276	1358	98	122	135	1.56989	9.93692	6.00564	0.515489	0.604648	0.644189	5.84463e-08	2.07955e-05	-3.81005	down
LOC120562177	137	844	477	23	35	70	1.13098	7.9446	4.54808	0.260838	0.373991	0.720157	3.1393e-06	0.000411752	-3.80795	down
LOC120573919	365	2131	125	112	74	82	0.260891	1.73678	0.103193	0.109975	0.0684632	0.0730426	0.000115793	0.005164	-3.78451	down
LOC120563453	3576	1635	1241	96	369	125	40.0942	20.9024	16.0706	1.47865	5.35512	1.74658	4.45096e-07	0.000101179	-3.77637	down
LOC120546223	86	219	53	16	8	11	0.800335	2.32388	0.569671	0.204551	0.0963656	0.127574	2.50005e-05	0.00179466	-3.77278	down
si:ch211-250n8.1	298	464	263	1	43	49	1.20777	2.14428	1.23112	0.00556773	0.225578	0.247491	0.000221883	0.00848494	-3.76715	down
LOC120552675	25929	68859	19531	2944	3321	5054	80.2173	242.906	69.7881	12.5121	13.2987	19.4855	8.14934e-08	2.66761e-05	-3.72776	down
guca1c	110	249	68	9	8	27	0.703331	1.81535	0.50217	0.079053	0.0662087	0.215142	6.06902e-05	0.00336717	-3.6671	down
hspa8b	10356	25122	9338	1549	1870	1202	43.3689	119.96	45.1663	8.91141	10.1365	6.27315	8.66728e-09	4.62757e-06	-3.6518	down
LOC120567958	1944	7858	3514	272	422	654	16.3634	75.4199	34.1629	3.14526	4.5978	6.86043	2.8085e-07	7.41399e-05	-3.64022	down
hsp90aa1.2	5600	21174	6122	1456	1024	1030	23.5023	101.326	29.675	8.39445	5.56263	5.38709	3.11051e-07	7.83227e-05	-3.63187	down
LOC120548631	514	2657	1004	147	52	237	0.209465	1.23463	0.47256	0.0822952	0.027429	0.120363	1.09904e-05	0.00101627	-3.62494	down
LOC120564397	247	26	178	24	8	11	3.75914	0.451191	3.12887	0.501779	0.157594	0.208631	0.000103696	0.00480295	-3.60427	down
rhov	207	55	119	12	18	8	1.74997	0.530175	1.16194	0.139364	0.196967	0.0842843	8.92839e-06	0.000875036	-3.58139	down
LOC120560708	249	987	282	49	31	89	0.719969	3.25407	0.941756	0.194634	0.11602	0.3207	1.19549e-05	0.00106193	-3.55888	down
gramd2aa	589	2011	727	77	106	180	0.404122	1.57327	0.576111	0.0725766	0.0941373	0.153909	1.09412e-06	0.000192554	-3.55879	down
LOC120566029	8113	29616	12184	2103	1388	1970	7.40146	30.8076	12.8381	2.63563	1.63902	2.23974	7.25272e-08	2.52564e-05	-3.55544	down
LOC120556225	11978	49427	16644	2152	2673	3857	28.9458	136.195	46.4551	7.14417	8.361	11.6157	7.26089e-07	0.000147944	-3.54109	down
LOC120572323	58	129	46	7	4	15	1.69408	4.29626	1.55181	0.280874	0.151225	0.545999	0.000230625	0.00867732	-3.53286	down
LOC120558045	42	125	76	8	9	9	0.488442	1.65756	1.02083	0.127809	0.135477	0.130437	2.92634e-05	0.00200399	-3.53106	down
LOC120549656	13261	45655	21077	1869	2698	4237	75.5298	296.501	138.652	14.6238	19.8904	30.0743	1.94809e-07	5.59375e-05	-3.51799	down
mapre3a	31	217	77	14	9	14	0.111699	0.89154	0.320444	0.0692984	0.0419746	0.062865	0.000225282	0.00854546	-3.50906	down
LOC120575060	4467	3490	2843	869	159	181	20.3805	18.156	14.9814	5.44664	0.938978	1.02914	2.36948e-06	0.000331464	-3.50359	down
LOC120548635	3584	16730	8950	711	1171	1332	5.69404	30.3071	16.4229	1.55178	2.40807	2.63725	3.4608e-07	8.45416e-05	-3.49966	down
pfkmb	3184	5130	3203	139	616	504	8.57964	15.7619	9.96846	0.514541	2.1485	1.69247	3.23644e-07	8.02587e-05	-3.49419	down
sgsm1a	68	290	291	18	20	30	0.0618088	0.300562	0.305498	0.0224762	0.0235304	0.0339827	3.14468e-06	0.000411752	-3.47295	down
LOC120553631	51	215	241	19	7	28	0.193492	0.930093	1.05605	0.0990273	0.0343755	0.132387	4.42534e-05	0.00267268	-3.43627	down
mmp21	497	2839	1200	71	274	185	2.83009	18.4334	7.89225	0.555408	2.01955	1.31284	2.39785e-05	0.00172888	-3.4334	down
LOC120555534	10177	2795	6987	246	1045	877	22.7644	7.12877	18.0511	0.755929	3.0256	2.44474	1.38655e-06	0.000229229	-3.41811	down
zgc:113363	228	542	377	43	35	54	1.44539	3.91782	2.76037	0.374479	0.287195	0.426618	2.42297e-08	9.67238e-06	-3.41348	down
cmbl	2825	5635	2517	375	406	551	22.4847	51.1397	23.1381	4.10024	4.18267	5.46532	1.37532e-08	6.56553e-06	-3.3935	down
LOC120554345	11142	7530	2639	636	974	1034	66.6106	51.3299	18.2219	5.22331	7.53698	7.70363	1.04485e-06	0.000185881	-3.39129	down
LOC120574106	818825	1419799	355947	31741	146826	146227	22463.8	44413.4	11278.5	1196.25	5213.79	4999.36	2.67509e-05	0.00188351	-3.38558	down
c3h15orf48	7875	12679	3326	876	1449	921	121.385	222.841	59.2123	18.5493	28.9096	17.6917	1.92131e-06	0.000302366	-3.27912	down
phldb2a	1804	5105	1689	585	104	493	2.71969	8.77554	2.94095	1.21157	0.202943	0.926243	4.88642e-05	0.00287684	-3.25979	down
pnp5a	276	1006	208	100	30	81	2.42572	10.0815	2.1114	1.20737	0.341281	0.887181	0.000131055	0.00560048	-3.25487	down
LOC120554260	18721	50737	26376	3130	3933	5552	33.9598	104.944	55.2611	7.7999	9.2346	12.5511	1.00203e-07	3.0944e-05	-3.25091	down
zgc:163057	7022	17532	6316	953	1564	1709	26.0511	74.1639	27.0635	4.857	7.51037	7.90138	9.26757e-07	0.000174347	-3.23555	down
LOC120552414	2068	7333	4190	513	493	799	5.90125	23.86	13.8096	2.01103	1.82095	2.84142	3.75279e-07	8.90173e-05	-3.22462	down
LOC120549761	11819	52225	6837	3142	1755	5479	33.8259	170.429	22.6001	12.3533	6.50137	19.5418	0.000242657	0.00890485	-3.2221	down
prkag3a	2482	4840	2170	416	232	655	17.6053	39.1455	17.7777	4.05363	2.13004	5.78999	9.25146e-07	0.000174347	-3.2179	down
tmem205	18315	50234	17376	3223	3067	5703	54.2338	169.612	59.4276	13.1109	11.7554	21.0456	2.10256e-06	0.000314724	-3.21423	down
hemgn	38860	80687	21879	4546	7816	7752	380.394	900.595	247.362	61.132	99.0316	94.5669	3.41703e-06	0.000436925	-3.20686	down
alas2	396634	254797	222762	15191	39749	61987	1158.23	848.388	751.313	60.9397	150.241	225.58	1.21611e-06	0.000205197	-3.19415	down
LOC120554126	1464	4738	1373	373	245	475	1.18381	4.3685	1.2823	0.414343	0.256429	0.478664	9.23937e-06	0.000891592	-3.18904	down
spsb3b	512	1382	663	113	117	126	2.04399	6.29088	3.05701	0.61972	0.604578	0.626864	3.07144e-07	7.83227e-05	-3.18618	down
LOC120554379	774	4096	2016	194	352	400	0.806833	4.86853	2.42722	0.277814	0.474946	0.519634	1.20033e-05	0.00106193	-3.18565	down
LOC120548816	596	1307	582	131	53	166	9.57169	23.9339	10.7954	2.89017	1.10173	3.32235	4.66507e-06	0.00054273	-3.18462	down
LOC120574104	4226731	4052020	1764748	101261	589771	722158	122747	134175	59191.9	4039.76	22169	26135.6	7.02597e-05	0.00363905	-3.17461	down
hid1b	854	1222	537	84	60	227	0.627053	1.02309	0.455403	0.0847295	0.0570238	0.207715	1.47591e-05	0.00122621	-3.16685	down
fam117aa	277	45	137	17	24	21	0.818711	0.151656	0.467677	0.0690254	0.0918165	0.0773509	0.000132325	0.00563004	-3.14075	down
LOC120568246	117	467	214	32	30	53	0.355147	1.61634	0.750258	0.133438	0.11787	0.20049	3.64477e-05	0.00228559	-3.13355	down
ssx2ipa	2417	9179	3001	400	739	1012	9.5735	41.4557	13.7289	2.17652	3.78876	4.99539	2.34581e-05	0.00171062	-3.13336	down
wbp4	36030	85962	34380	5123	7416	10324	204.294	555.767	225.15	39.9047	54.4276	72.9514	1.26495e-06	0.000211259	-3.12961	down
palm1b	3097	11665	6573	743	762	1567	2.92137	12.5466	7.16117	0.962815	0.930377	1.84208	4.04771e-06	0.000483568	-3.10512	down
LOC120549475	1269	9586	4573	701	465	1096	1.39105	11.9816	5.78972	1.05562	0.659771	1.49722	6.79837e-05	0.00358932	-3.10191	down
LOC120562991	92	657	308	69	29	59	0.174719	1.4227	0.675581	0.180015	0.0712866	0.139636	0.00018413	0.00735037	-3.09672	down
armc2	1250	2577	892	171	197	346	1.41202	3.31925	1.16378	0.26536	0.288041	0.487081	5.10308e-06	0.000570015	-3.09672	down
rnf151	520	1051	468	60	122	121	4.52306	10.4238	4.70164	0.71695	1.37356	1.31162	2.90525e-06	0.000392977	-3.0943	down
LOC120557030	151	163	115	9	14	39	2.5807	3.17647	2.27004	0.211306	0.309705	0.830656	0.000122944	0.00538747	-3.08885	down
slc27a6	795	2315	548	190	128	258	0.298628	0.991537	0.237749	0.098045	0.0622345	0.120775	4.2077e-05	0.00256013	-3.07888	down
chp2	19053	34679	13178	2188	3353	4913	48.6752	101.02	38.8838	7.67892	11.0876	15.6418	2.95944e-06	0.000397026	-3.04015	down
syngr3a	1362	374	1833	125	207	147	3.50752	1.09822	5.45206	0.442224	0.690005	0.471776	4.26792e-07	9.83845e-05	-3.02317	down
LOC120555535	222	55	489	13	45	39	0.751618	0.212326	1.91218	0.060464	0.197204	0.164552	0.000247675	0.00898823	-3.01265	down
LOC120544578	40	172	207	13	16	30	0.166191	0.81484	0.99333	0.0741995	0.0860453	0.155333	0.000235657	0.0087659	-3.01053	down
LOC120559980	3667	18409	6651	2339	898	1451	43.0414	246.378	90.1649	37.7151	13.643	21.2245	6.23704e-05	0.00338019	-3.0019	down
plaat1l	18866	3451	8554	1223	2367	1058	101.231	21.1142	53.0124	9.01506	16.4396	7.0748	2.3139e-05	0.00170592	-2.99814	down
LOC120560838	3168	11739	7024	1102	749	1552	2.40645	10.1676	6.16242	1.14996	0.736431	1.46919	3.65362e-06	0.00045999	-2.99622	down
LOC120574923	34997	45659	18614	5730	5010	5423	60.2071	89.5651	36.9855	13.5419	11.1561	11.6266	2.91414e-07	7.57075e-05	-2.99073	down
hbae5	5237035	4896397	1934137	188711	645515	1140991	84860.5	90467.4	36197.8	4200.74	13539	23040.8	0.000147667	0.00616549	-2.9663	down
LOC120574735	3093	19468	16934	1682	1411	2892	2.6325	18.8932	16.6465	1.96664	1.55444	3.06748	3.37639e-05	0.00223506	-2.95962	down
LOC120573831	1639	9197	2810	364	870	1043	10.4243	66.6974	20.6419	3.18037	7.16218	8.26698	0.000236623	0.00878188	-2.95799	down
cd79b	11722	1985	4186	581	1681	547	52.3297	10.1042	21.5834	3.56313	9.71343	3.04319	0.000179722	0.00719195	-2.95727	down
LOC120567758	1490	297	455	93	141	124	20.2192	4.59546	7.13122	1.73368	2.47659	2.09698	6.2311e-05	0.00338019	-2.95603	down
LOC120572771	207	281	293	39	19	62	0.0965325	0.149419	0.157814	0.0249849	0.0114687	0.0360321	3.77801e-06	0.000469173	-2.95312	down
LOC120543530	517	689	363	104	103	54	0.88038	1.33781	0.713939	0.243289	0.227026	0.114596	1.80075e-06	0.000288949	-2.93735	down
plpp6	483	1685	694	151	143	185	1.81075	7.2029	3.00502	0.777675	0.693916	0.864329	1.31426e-05	0.0011262	-2.93595	down
adrb3a	1041	5268	2354	538	477	429	1.516	8.74761	3.9594	1.07632	0.899136	0.778575	2.3315e-05	0.00171062	-2.9348	down
nln	348	1037	636	65	148	115	0.979026	3.32651	2.06656	0.25121	0.538934	0.403188	1.01377e-05	0.000957795	-2.92144	down
LOC120575193	6295	6401	3083	352	1115	1173	11.2203	13.0093	6.34686	0.861909	2.57243	2.60557	2.03398e-05	0.00157773	-2.92035	down
cenpv	162	213	105	22	37	22	1.18225	1.77243	0.885032	0.22056	0.349506	0.200084	4.02994e-05	0.00247963	-2.91222	down
eif2ak1	2019	6524	2715	538	666	724	4.55122	16.7688	7.06865	1.66603	1.94323	2.03388	7.46133e-06	0.000768048	-2.89954	down
satb1a	213	145	517	33	57	35	0.318121	0.246931	0.891821	0.0677072	0.110191	0.0651441	9.429e-07	0.000175369	-2.89694	down
tmod4	35616	29611	13461	2653	3829	7086	29.1463	27.6304	12.723	2.98253	4.05585	7.2266	1.60177e-05	0.00130519	-2.8902	down
kcnn4	745	3142	1652	268	277	403	0.869762	4.18259	2.22756	0.429821	0.418584	0.586333	1.82835e-05	0.00144563	-2.86806	down
LOC120551738	1579089	2212808	991658	131827	159145	540182	28985.5	46314.1	21023.8	3324.2	3781.16	12356.9	9.21563e-05	0.0044103	-2.86806	down
LOC120571994	2229	5038	1890	265	722	621	20.4057	52.5891	19.9838	3.33271	8.55535	7.08482	3.62613e-05	0.00228265	-2.86795	down
sb:cb288	1249	3501	996	355	384	304	9.0914	29.0573	8.37341	3.54981	3.61791	2.75764	3.38666e-05	0.00223506	-2.86073	down
LOC120550957	452	1260	244	110	155	99	1.22712	3.90043	0.765089	0.41025	0.544675	0.334948	0.000258645	0.0092429	-2.85086	down
LOC120556644	437	1093	355	85	140	120	4.8101	13.7179	4.51311	1.28529	1.99462	1.64607	5.28824e-05	0.00302631	-2.82844	down
osr1	345	745	255	78	90	81	0.605968	1.49205	0.517304	0.188206	0.204612	0.177301	3.31984e-05	0.00221779	-2.81308	down
top1	735	2348	1342	160	190	434	1.18048	4.29995	2.48942	0.35302	0.394987	0.86867	5.21667e-05	0.00300638	-2.80264	down
zgc:162171	964	4090	1542	294	414	507	2.36322	11.4326	4.36603	0.990111	1.31367	1.54893	8.15322e-05	0.00405604	-2.80049	down
prr5a	4695	21502	7418	2226	1461	2616	13.1689	68.7681	24.0312	8.57723	5.30422	9.1442	0.000105778	0.0048631	-2.79388	down
LOC120574401	769	2155	472	308	154	199	3.06997	9.80958	2.17633	1.68915	0.795769	0.990047	0.000224549	0.00854546	-2.79131	down
LOC120554470	1358	249	967	76	247	106	2.62151	0.548084	2.15603	0.201546	0.617174	0.255008	0.000197433	0.00777182	-2.78563	down
rhd	2327	7822	3694	613	794	1140	12.9164	49.5059	23.6819	4.67427	5.70457	7.88577	2.30635e-05	0.00170592	-2.77662	down
adss1	1280	335	459	142	112	123	7.45321	2.2242	3.08689	1.13587	0.844131	0.892552	3.98752e-05	0.00247211	-2.77296	down
LOC120557674	24603	94525	42873	7740	6879	15875	29.2304	128.053	58.831	12.6327	10.5787	23.5048	8.64437e-05	0.00421078	-2.74811	down
aplnrb	3649	13820	6617	1589	1214	1747	41.9732	181.26	87.9091	25.1091	18.0749	25.043	2.14562e-05	0.00161887	-2.74525	down
LOC120544568	208	232	173	18	47	47	4.34094	5.52082	4.17005	0.516062	1.26963	1.2224	4.94639e-05	0.00290171	-2.74507	down
LOC120565933	2666	7312	3792	758	828	1001	1.65871	5.18729	2.72491	0.647869	0.666804	0.776137	4.03578e-06	0.000483568	-2.74194	down
rhag	38346	102183	48049	8532	10994	16421	70.5357	214.32	102.082	21.56	26.176	37.6429	1.45776e-05	0.00122355	-2.7284	down
cdkl1	641	440	229	98	65	92	1.28915	1.00901	0.531932	0.270758	0.169207	0.230584	3.25286e-05	0.00218195	-2.72377	down
LOC120570497	2149	8501	2612	746	542	1338	3.43274	15.4835	4.81896	1.63702	1.12063	2.66352	0.000288918	0.00991345	-2.72116	down
rasgrf2a	1411	420	3317	178	486	138	0.543223	0.184372	1.47493	0.0941413	0.242184	0.0662103	0.000232471	0.00872673	-2.71848	down
LOC120565497	326	1583	685	170	111	228	0.148149	0.820268	0.359539	0.10613	0.0652922	0.129125	0.00024558	0.0089519	-2.69917	down
uros	5190	6725	2961	408	1555	955	33.5748	49.606	22.1238	3.6259	13.0207	7.69918	0.000103558	0.00480295	-2.69688	down
LOC120550958	407	258	912	155	37	75	1.10792	0.800809	2.86737	0.579635	0.130369	0.254431	4.53388e-05	0.0027063	-2.68408	down
slc7a1a	107	65	199	15	19	29	0.142095	0.0984249	0.305228	0.0273651	0.0326594	0.0479943	6.51184e-05	0.00347164	-2.68089	down
zgc:113436	574	2099	631	158	282	236	1.32339	5.51804	1.68028	0.500429	0.841559	0.678085	0.000274652	0.00963766	-2.67304	down
aamdc	1504	1444	694	252	273	216	8.9344	9.78092	4.76159	2.05649	2.09913	1.59907	6.66744e-06	0.000704038	-2.65754	down
LOC120575471	2637	589	1699	183	551	196	13.8787	3.53468	10.3278	1.32312	3.75361	1.28555	0.000255505	0.00918796	-2.62859	down
senp7	3676	13746	6304	1404	1610	1925	3.12955	13.3437	6.19865	1.64203	1.77415	2.04236	6.10892e-05	0.00337329	-2.60527	down
c12h2orf76	252	570	196	76	68	75	0.714753	1.84343	0.642076	0.296127	0.249645	0.265101	0.000166788	0.00675697	-2.59807	down
LOC120569662	216	381	184	54	38	72	1.47984	2.97633	1.45598	0.508234	0.33698	0.614736	9.66259e-05	0.00457074	-2.59788	down
LOC120571542	4245	12849	8819	780	1836	2591	10.2711	35.4491	24.6453	2.59265	5.75005	7.81273	0.000112566	0.00510353	-2.59163	down
LOC120552545	4122	15800	5653	1505	1394	2598	3.05077	13.3338	4.83232	1.5302	1.33544	2.39627	0.000252254	0.00909392	-2.58655	down
LOC120548339	1306	1913	930	199	269	407	4.41932	7.38112	3.63471	0.925068	1.17821	1.71633	2.35162e-05	0.00171062	-2.58642	down
cat	52930	107384	44801	9923	13606	20804	78.1935	180.885	76.4419	20.1382	26.017	38.301	5.24481e-05	0.00301199	-2.56264	down
prkacbb	3710	10030	4502	1279	1109	1550	8.17296	25.1943	11.4548	3.87066	3.16225	4.25532	2.91822e-05	0.00200399	-2.56207	down
ank1a	9304	39071	19804	3043	4519	6860	2.56819	12.2972	6.31371	1.1539	1.61457	2.3598	0.00020555	0.00797212	-2.5612	down
znf395b	813	2638	1069	537	235	227	0.934868	3.45883	1.41975	0.848287	0.349773	0.325297	0.000280722	0.00974857	-2.55733	down
gxylt2	1314	3139	1552	358	539	396	1.29907	3.53854	1.77217	0.486216	0.689739	0.487897	2.19357e-05	0.00163937	-2.55227	down
LOC120553346	240	712	294	115	80	81	1.06297	3.59572	1.50395	0.699709	0.458627	0.447086	0.000195493	0.00774731	-2.54111	down
LOC120555234	62	65	108	13	14	19	1.30579	1.56095	2.62711	0.376125	0.381651	0.498688	0.000196326	0.00776153	-2.54084	down
LOC120563758	2647	5822	2135	695	674	1005	13.4473	33.7247	12.5272	4.85037	4.432	6.36271	7.23407e-05	0.0037116	-2.53042	down
steap3	1212	3929	1254	623	364	479	0.859213	3.17596	1.02676	0.60673	0.334009	0.423184	0.000284224	0.00981414	-2.5198	down
ntpcr	551	1170	368	151	189	142	3.65039	8.83829	2.81585	1.37427	1.62072	1.17239	0.000215622	0.00826483	-2.50375	down
sdhaf4	2171	2269	1134	435	440	395	19.418	23.1405	11.7147	5.34493	5.09395	4.40287	1.02712e-05	0.000960622	-2.48908	down
susd1	7727	29319	12498	2873	3270	5134	8.27333	35.7943	15.4556	4.22585	4.53185	6.85047	0.000251624	0.00909123	-2.48235	down
mtrf1	3291	6237	2456	782	895	1100	26.3596	56.9616	22.7203	8.60452	9.27882	10.9799	5.12911e-05	0.00296636	-2.47415	down
LOC120550666	11216	23877	9996	3739	3069	3748	16.2831	39.5253	16.7611	7.45701	5.76708	6.78102	3.4803e-05	0.00225146	-2.45831	down
mibp2	475752	326688	150877	53760	68483	102109	4858.23	3803.87	1779.49	754.163	905.187	1299.44	0.000167424	0.006766	-2.44772	down
LOC120552222	2382	2874	2339	510	541	656	7.18472	9.8844	8.14842	2.11323	2.11215	2.46585	1.29827e-07	3.93496e-05	-2.44395	down
LOC120547834	4011	4210	1879	657	1013	727	71.3973	85.4489	38.6305	16.0658	23.3398	16.1272	5.06456e-05	0.00293942	-2.43527	down
nfe2	4457	11257	4883	1327	1153	2482	21.946	63.2021	27.77	8.97622	7.34855	15.2304	0.00023881	0.00882303	-2.40284	down
LOC120564876	401	696	394	147	104	105	1.41268	2.79578	1.60313	0.711418	0.474232	0.460981	3.11975e-05	0.00211871	-2.4027	down
nt5c3a	882	2343	1150	336	251	460	0.965783	2.92536	1.4544	0.505428	0.355749	0.627717	0.000132435	0.00563004	-2.4019	down
gcshb	282	416	213	78	61	83	1.7788	2.99204	1.55179	0.6759	0.498043	0.652457	0.000104232	0.00480552	-2.38197	down
tecta	3665	15260	10764	2044	1680	3218	1.35675	6.44131	4.60228	1.03948	0.804993	1.48459	0.000246789	0.00897597	-2.37568	down
si:ch73-366l1.5	1863	4614	2702	602	608	991	2.21444	6.25352	3.70947	0.983008	0.935435	1.46798	5.85983e-05	0.00330716	-2.37347	down
LOC120554441	521	1204	491	158	176	217	0.483556	1.27418	0.526339	0.201453	0.211437	0.250994	0.000215449	0.00826483	-2.36694	down
LOC120574929	372	661	555	86	110	177	3.22132	6.52662	5.55085	1.02305	1.23294	1.91012	3.61018e-05	0.00228139	-2.3563	down
si:ch73-242m19.1	198	341	353	44	75	88	0.13317	0.261513	0.274216	0.0406541	0.0652924	0.0737599	4.86806e-05	0.00287638	-2.34162	down
LOC120552202	787	1708	850	270	232	347	1.2913	3.19547	1.61081	0.608589	0.492717	0.709538	0.000101789	0.0047736	-2.31807	down
LOC120575087	913	2947	3320	618	497	559	2.45887	9.04983	10.3271	2.28645	1.73253	1.87617	3.60893e-05	0.00228139	-2.31445	down
blvrb	55973	92057	36741	9543	18973	19309	176.182	330.396	133.57	41.2645	77.2997	75.7422	0.00028542	0.00983466	-2.3078	down
gp9	2047	3917	1876	653	478	914	38.3821	83.7452	40.6274	16.8203	11.6011	21.3576	0.000147426	0.00616549	-2.28504	down
trim13	1167	1777	1106	364	411	275	1.77405	3.0802	1.9419	0.760162	0.808716	0.520983	1.85458e-05	0.00145932	-2.27052	down
phospho2	1062	2658	1145	419	445	446	6.73754	19.2277	8.38991	3.65174	3.65423	3.5262	0.000244071	0.0089367	-2.24858	down
pcmt	3831	6267	3419	1331	1171	1136	11.7131	21.8482	12.0735	5.59045	4.63421	4.32846	2.62028e-05	0.00185654	-2.23246	down
LOC120554182	893	2298	1321	355	409	438	1.9417	5.6974	3.31749	1.0604	1.1511	1.18686	0.000121625	0.00535116	-2.22579	down
LOC120557670	16851	43752	27782	6961	6455	9962	14.895	44.0968	28.363	8.45269	7.38531	10.9738	9.32664e-05	0.00445041	-2.22226	down
tpd52	4462	8192	4705	1129	1770	1746	5.56525	11.6504	6.77782	1.93445	2.8575	2.7139	6.4603e-05	0.00345541	-2.2215	down
LOC120562019	2443	851	2091	296	678	364	9.27281	3.68309	9.16679	1.54344	3.33101	1.72181	0.000163673	0.00673075	-2.215	down
ezra	358	275	410	57	100	107	0.475023	0.416064	0.628334	0.1039	0.171748	0.176934	2.09395e-05	0.00159444	-2.20045	down
st13	10892	18051	8118	3753	3532	3079	22.1878	41.9279	19.0999	10.5025	9.31292	7.81648	0.000103882	0.00480295	-2.19848	down
aadat	560	924	426	169	166	197	1.72679	3.24876	1.51717	0.715889	0.662548	0.757027	0.000227016	0.008581	-2.19665	down
LOC120562342	1134	2178	1874	581	429	401	0.826169	1.80929	1.57689	0.581488	0.40455	0.364079	1.16558e-05	0.00105398	-2.15484	down
si:ch211-81a5.1	1278	2516	1351	496	421	550	5.94668	13.349	7.26062	3.17055	2.53562	3.18934	0.000126184	0.0054492	-2.14464	down
dmtn	533	1037	1158	151	258	323	0.36968	0.820112	0.927647	0.143875	0.231621	0.279188	0.000114017	0.00511526	-2.11466	down
LOC120552139	446	254	391	96	132	71	1.23252	0.800366	1.24799	0.364452	0.472163	0.244519	7.56938e-05	0.00383554	-2.11049	down
add2	2378	3871	3062	565	1027	1032	2.1685	4.025	3.22499	0.707791	1.21221	1.1728	6.22092e-05	0.00338019	-2.10446	down
dmac2l	662	800	468	183	222	162	4.46648	6.1545	3.64694	1.69616	1.93874	1.36213	0.00014875	0.00619488	-2.10065	down
clk4a	3239	7252	4940	1699	1405	1466	8.79531	22.454	15.4932	6.33786	4.93827	4.961	7.95117e-05	0.00399193	-2.05932	down
dio1	724	434	384	155	173	134	7.06524	4.82918	4.32807	2.07792	2.18521	1.62963	0.000234467	0.0087659	-2.0507	down
aldh1l2	1388	1174	910	325	353	435	1.21786	1.17455	0.9222	0.391743	0.400905	0.475656	0.000133176	0.00564688	-1.95019	down
ncoa4	39186	67364	39461	17109	15182	17520	48.3575	94.7885	56.244	29.0046	24.2505	26.944	0.000277444	0.00968215	-1.87871	down
heca	623	591	797	243	197	208	1.30127	1.40754	1.9227	0.697259	0.532603	0.541424	2.57999e-06	0.000351889	-1.86823	down
LOC120551419	1150	1437	989	432	333	478	1.21842	1.736	1.21023	0.628768	0.456668	0.631133	0.000287143	0.00987324	-1.83936	down
LOC120575190	2813	4214	3183	990	1305	1241	5.13851	8.77722	6.71551	2.48434	3.08558	2.8251	0.000153523	0.0063613	-1.82181	down
kat2b	1586	2451	2086	522	888	704	4.25236	7.49317	6.45976	1.92268	3.08176	2.35231	0.000266091	0.0094471	-1.80573	down
LOC120551710	279	188	309	88	87	98	2.00714	1.54215	2.56748	0.869693	0.810125	0.878608	0.000244879	0.00894629	-1.72796	down
maf1b	3754	4971	4218	1461	1838	1571	16.1515	24.387	20.9605	8.63533	10.2358	8.42347	0.000159985	0.00659567	-1.69207	down
trim2a	2769	3552	4433	1219	968	1778	1.68641	2.46666	3.11826	1.01989	0.763087	1.34948	0.000206823	0.0079997	-1.66402	down
sec61a1	2851	2253	4357	8206	8969	8759	12.4313	11.2015	21.9423	49.1542	50.6201	47.5959	0.000274243	0.00963766	1.27127	up
cnih4	359	352	660	1390	1396	1253	1.46794	1.64116	3.11697	7.80795	7.38852	6.38498	0.000168288	0.00678418	1.38186	up
tram1	862	687	1613	2898	3084	3319	3.32475	3.02137	7.18557	15.3553	15.3966	15.9534	0.000208689	0.00803675	1.40648	up
LOC120547744	1283	1052	1737	3712	4426	4666	1.38864	1.2983	2.1714	5.51926	6.20061	6.29367	8.78126e-05	0.00425216	1.44857	up
bckdk	1077	840	1613	3697	4058	3238	1.22579	1.09012	2.12036	5.78042	5.97821	4.59275	6.12126e-05	0.00337329	1.45117	up
sptlc2b	1502	1488	2458	5351	6130	5741	2.04149	2.30608	3.85863	9.99127	10.7844	9.72432	2.84562e-05	0.00197426	1.46637	up
slc35f6	1086	791	1146	3199	3275	3873	2.94391	2.44493	3.58802	11.9129	11.4912	13.0839	8.93548e-05	0.00430138	1.54152	up
prmt5	225	214	446	1156	774	967	0.780368	0.846303	1.7866	5.50787	3.47469	4.17964	0.000166598	0.00675697	1.54495	up
slc3a2a	1479	1144	1970	5171	6342	3959	5.84536	5.15542	8.99258	28.0754	32.4435	19.4995	0.000100922	0.00474653	1.54615	up
impdh2	206	265	414	950	990	1097	0.290561	0.426198	0.674443	1.84078	1.80744	1.92829	8.17966e-05	0.00405687	1.59048	up
acp2	1064	917	1515	3191	5065	4068	1.98314	1.94884	3.26136	8.17047	12.2194	9.44903	6.00071e-05	0.003352	1.61916	up
slc38a7	391	245	436	1162	1585	1070	0.899589	0.64273	1.15859	3.67267	4.72014	3.06794	0.000200088	0.00782707	1.61923	up
pld3	2648	1807	4903	10050	9663	12170	5.19582	4.04287	11.1115	27.0902	24.5418	29.7593	5.33292e-05	0.00304125	1.63098	up
bri3	2023	1875	3017	7043	11040	6988	8.88067	9.38526	15.2968	42.4733	62.7303	38.2294	5.0501e-05	0.00293942	1.65778	up
ergic1	101	144	218	692	503	484	0.133776	0.217478	0.333495	1.25914	0.862352	0.798911	0.000239826	0.00884061	1.66121	up
mfsd11	486	510	816	2098	2626	1883	1.25311	1.49941	2.43007	7.43136	8.7641	6.05061	1.43401e-05	0.00120982	1.6696	up
usp5	1358	706	1963	4129	5854	4334	2.18107	1.29292	3.64137	9.11012	12.1697	8.67469	0.000165305	0.00674699	1.67458	up
LOC120559695	1698	1018	1193	4862	5487	5012	5.54978	3.79386	4.50354	21.8304	23.213	20.4148	0.000230294	0.00867732	1.69808	up
aldocb	2752	1438	3832	8444	9929	10895	8.37867	4.99207	13.4749	35.317	39.1283	41.3379	6.36796e-05	0.00341719	1.70601	up
slc38a2	306	345	903	2510	1561	1621	0.574786	0.738922	1.95906	6.4769	3.7953	3.79457	0.000193815	0.00769944	1.75395	up
tmem62	99	90	272	512	604	566	0.193714	0.2008	0.614708	1.37627	1.52975	1.38018	0.000256547	0.00918796	1.76763	up
sgpl1	1082	543	2379	4921	4923	5200	2.13783	1.22332	5.42894	13.357	12.5902	12.8039	0.000192557	0.00766809	1.82407	up
LOC120552594	71	132	179	540	586	471	0.114294	0.242289	0.332807	1.19417	1.22101	0.944887	0.000134303	0.00567995	1.86626	up
sidt2	1487	1130	3490	6988	10032	6998	2.06538	1.78963	5.59873	13.3337	18.0358	12.1132	3.45146e-05	0.00225146	1.87014	up
tpp1	10259	6270	15049	32938	65391	32036	33.3112	23.2139	56.4376	146.924	274.829	129.634	0.000124255	0.00540873	1.88264	up
clta	972	326	1302	3019	3857	3722	2.22217	0.849814	3.43793	9.48163	11.4135	10.6043	0.000283137	0.00979724	1.88857	up
tmem86a	614	406	1551	4546	3187	2754	0.916104	0.690713	2.67278	9.31783	6.15485	5.12077	8.27433e-05	0.00409142	1.93473	up
rab20	399	301	396	1293	2004	1673	2.12786	1.83034	2.43916	9.47278	13.8333	11.1189	1.19915e-05	0.00106193	1.93954	up
c7b	963	899	1444	7150	4462	3452	1.28983	1.37297	2.23382	13.1559	7.7356	5.76198	5.51478e-06	0.00059919	1.97093	up
porb	1544	1308	3478	8800	8575	9689	0.872608	0.842898	2.27026	6.83224	6.27284	6.82411	7.41212e-07	0.000147944	1.97096	up
si:ch211-11k18.4	120	66	207	570	452	676	0.400016	0.250862	0.796968	2.61023	1.95026	2.80826	5.92198e-05	0.00333076	1.97525	up
LOC120563060	239	120	376	672	1398	1132	0.835569	0.478367	1.51826	3.22747	6.32631	4.93203	0.000178331	0.00715377	1.99046	up
smarcad1a	96	56	233	560	585	504	0.122299	0.081346	0.342834	0.980054	0.964645	0.800164	0.000114327	0.00511526	2.01282	up
hif1al	1575	1239	4222	15334	5426	9848	1.3656	1.22492	4.228	18.2644	6.08948	10.6411	0.000238359	0.00882303	2.01778	up
manf	745	235	882	2675	2922	2926	3.14491	1.13113	4.30026	15.5126	15.9658	15.3929	9.02805e-05	0.0043332	2.03669	up
slc16a3	182	208	359	704	1476	1276	0.477301	0.621984	1.0874	2.53631	5.01032	4.17029	3.4644e-05	0.00225146	2.0369	up
eif4ebp3l	1223	555	946	6157	3583	3674	7.28739	3.7708	6.51046	50.3992	27.6344	27.2822	4.85333e-05	0.00287638	2.04335	up
ctsk	11080	4806	15193	42907	50894	48785	14.802	7.32082	23.4422	78.7441	88.0047	81.2198	6.97491e-06	0.000731785	2.04607	up
atp6v1ab	723	559	1754	3318	6576	3572	2.0081	1.77033	5.62668	12.66	23.6411	12.3639	6.19619e-05	0.00338019	2.05108	up
LOC120552569	52	57	84	248	398	290	0.00106189	0.00132723	0.00198121	0.00695722	0.01052	0.0073802	3.46729e-05	0.00225146	2.07556	up
chp1	553	339	980	2600	3025	3247	1.45071	1.01403	2.96932	9.36997	10.2716	10.6153	6.76806e-07	0.000145754	2.10998	up
ssh2a	599	417	2049	5178	3001	5444	0.473182	0.375606	1.86947	5.61918	3.0685	5.35938	0.000200375	0.00782707	2.11044	up
LOC120558587	123	69	94	401	693	391	1.18612	0.758698	1.04695	5.31224	8.65001	4.6989	0.000126818	0.00546217	2.12152	up
trib1	220	127	425	1138	1386	1242	0.741176	0.487863	1.65372	5.26684	6.04395	5.21453	2.39634e-06	0.000332381	2.16879	up
socs3a	1260	834	2770	6685	7343	9491	11.959	9.02583	30.3655	87.1638	90.2107	112.262	1.91173e-06	0.000302366	2.17054	up
pfkfb3	812	1094	1363	2889	4091	10093	1.72626	2.65193	3.34672	8.43734	11.2574	26.7402	0.000277335	0.00968215	2.17507	up
epb41l3b	1550	425	2221	6071	9072	6165	0.7053	0.220509	1.16725	3.79499	5.34323	3.49599	0.000110537	0.00503942	2.22691	up
nr1h3	2079	1210	2968	10400	11084	11754	3.10229	2.05877	5.11525	21.3192	21.4083	21.8579	1.40689e-08	6.56553e-06	2.24152	up
arrdc3a	261	511	1433	4634	1983	4359	0.762863	1.70303	4.83757	18.6068	7.50218	15.8777	0.000272706	0.00963036	2.24159	up
tcirg1b	1126	420	2406	4716	9118	5991	3.00373	1.27752	7.413	17.2825	31.4834	19.9167	0.000120303	0.00532161	2.26272	up
ldha	1877	2587	3235	9064	18458	15644	5.13214	8.0654	10.2161	34.0458	65.3247	53.3061	1.79535e-06	0.000288949	2.2739	up
tigara	44	27	76	233	275	290	0.12245	0.0856773	0.244284	0.890783	0.9906	1.00577	1.03594e-05	0.000963363	2.2966	up
LOC120573538	2045	537	2535	6825	10009	11477	10.2369	3.06509	14.6564	46.9338	64.852	71.5974	6.16033e-05	0.00338019	2.3337	up
LOC120573300	292	160	843	2631	1849	2366	0.201763	0.126059	0.672762	2.4974	1.65369	2.03736	1.75054e-05	0.00139761	2.3495	up
LOC120562551	1712	701	1842	5624	8798	10250	4.97975	2.32497	6.18825	22.4728	33.1243	37.1554	3.90111e-06	0.000476489	2.3553	up
LOC120568811	43	76	116	515	379	488	0.0886291	0.178614	0.276147	1.45822	1.01113	1.25349	2.26369e-06	0.000324999	2.37347	up
LOC120552471	169	281	223	761	1395	2063	0.350762	0.665009	0.534572	2.1698	3.74765	5.33606	5.40228e-05	0.00307011	2.37703	up
LOC120550617	344	357	914	4824	1122	3273	0.254802	0.301515	0.781927	4.90864	1.07571	3.02125	0.000102431	0.00478996	2.3788	up
LOC120555831	950	434	2453	5669	7797	7323	1.16445	0.606572	3.47272	9.54581	12.3704	11.1862	1.6323e-05	0.0013096	2.38978	up
LOC120560873	40	31	37	188	135	353	0.278725	0.246305	0.297778	1.79963	1.21761	3.06539	0.000204272	0.00794138	2.39585	up
rbm47	1045	261	2349	5336	9073	5448	0.722715	0.205819	1.87633	5.06962	8.12195	4.69551	0.000273018	0.00963036	2.40301	up
lipf	1510	823	2569	5376	13938	9233	1.58516	0.985125	3.11484	7.7529	18.9389	12.0791	7.58029e-06	0.0007706	2.41873	up
LOC120545054	1310	238	2027	5000	6879	8627	3.46679	0.718172	6.19562	18.1775	23.5635	28.4519	0.000265148	0.00943408	2.43657	up
fkbp5	4014	6821	6165	65860	20299	27435	7.64486	14.8127	13.5613	172.315	50.041	65.1167	2.84674e-05	0.00197426	2.45196	up
LOC120571532	2335	542	1977	8556	14244	8214	5.39529	1.42798	5.27606	27.1586	42.6009	23.6525	4.3619e-05	0.00264412	2.48332	up
zgc:110239	3006	906	3560	10168	24972	11581	11.1423	3.8292	15.2408	51.776	119.811	53.4965	4.53981e-05	0.0027063	2.49681	up
smox	1224	266	1113	3424	4606	8541	1.79563	0.444951	1.88584	6.90046	8.74617	15.6149	0.00014528	0.00612834	2.49929	up
slc16a6b	193	209	583	883	1722	3309	0.327177	0.403986	1.14148	2.05634	3.77848	6.99064	6.90016e-05	0.00361568	2.50202	up
LOC120569279	47	38	52	268	128	518	0.133923	0.123463	0.171134	1.04906	0.472091	1.83942	0.000225514	0.00854546	2.50701	up
LOC120564047	413	83	345	1712	1523	2270	1.25198	0.286894	1.20793	7.12954	5.97595	8.5757	5.60824e-05	0.00317612	2.51999	up
LOC120569010	328	134	319	3514	703	1142	1.06339	0.495356	1.19449	15.6505	2.95006	4.61401	0.000225554	0.00854546	2.54489	up
me1	81	28	40	290	513	256	0.0114852	0.00452695	0.0065507	0.0564884	0.0941518	0.0452364	0.000164989	0.00674699	2.54974	up
map3k15	274	90	509	865	2888	1636	0.252372	0.0945211	0.541482	1.0945	3.44308	1.87789	0.000145904	0.00613884	2.55167	up
LOC120566823	104	103	284	701	1047	1359	0.276848	0.312637	0.873175	2.56351	3.60756	4.5084	7.39694e-07	0.000147944	2.56067	up
slc8b1	1428	1274	1514	8008	13970	7932	5.08522	5.17304	6.22705	39.1755	64.3926	35.2013	2.09306e-08	8.56426e-06	2.57806	up
smpdl3a	561	234	970	3532	5041	3059	1.13087	0.537848	2.25837	9.78089	13.153	7.68463	5.33243e-07	0.000116368	2.60814	up
snx10b	918	141	807	3447	6748	2850	11.5638	2.02523	11.7411	59.6499	110.025	44.7403	0.000197536	0.00777182	2.63432	up
nostrin	13	11	27	76	147	133	0.0387584	0.0373947	0.0929739	0.311275	0.567281	0.494162	0.000113015	0.00510973	2.6649	up
ulk2	378	420	875	8077	2128	1947	0.257778	0.326587	0.689188	7.56682	1.87839	1.65469	3.23177e-05	0.00217673	2.68158	up
cdkn1a	44	34	38	175	551	165	0.22219	0.19577	0.221631	1.214	3.60149	1.03837	0.000164269	0.00673833	2.68542	up
lgmn	9215	1429	12937	38700	70777	56849	25.1253	4.44266	40.7403	144.956	249.785	193.167	7.8173e-05	0.00393821	2.72481	up
slc48a1b	788	505	696	5329	5619	4786	2.90003	2.11916	2.95843	26.9421	26.7667	21.9505	5.59338e-11	7.6289e-08	2.73182	up
LOC120551667	90	16	78	576	305	533	0.0553446	0.0112188	0.055399	0.486591	0.242768	0.408465	7.21187e-05	0.0037116	2.75206	up
LOC120564878	92	161	120	473	1115	1455	0.495545	0.988817	0.746537	3.49998	7.77371	9.76682	1.22973e-05	0.00107368	2.75261	up
LOC120574404	33	16	48	159	296	270	1.44414	0.798381	2.42612	9.55875	16.7666	14.725	5.95638e-06	0.000641368	2.75389	up
ublcp1	8	10	29	98	152	99	0.0315047	0.0449035	0.131904	0.530176	0.774796	0.485865	0.000103257	0.00480295	2.79443	up
slc25a22a	492	130	873	3297	4983	2722	0.771245	0.232362	1.58058	7.09995	10.1106	5.31754	6.48391e-06	0.000689105	2.79683	up
gnsb	386	158	1312	4105	4509	4354	0.36954	0.172475	1.45072	5.39878	5.58744	5.19466	7.5578e-06	0.0007706	2.80204	up
hspb8	306	141	415	3304	1157	2412	0.687639	0.361288	1.07712	10.1997	3.36536	6.75478	4.05565e-07	9.48268e-05	2.82176	up
LOC120551393	645	243	1072	4323	2431	8433	3.62471	1.5571	6.95799	33.374	17.6831	59.0597	8.48614e-06	0.000846907	2.84564	up
LOC120562753	148	448	170	1290	1711	4056	1.42993	4.93545	1.89704	17.1219	21.3975	48.8367	0.00012511	0.00543152	2.8499	up
net1	168	110	554	2775	870	2589	0.0984466	0.0734986	0.374952	2.2339	0.659886	1.89068	1.15829e-05	0.00105398	2.85612	up
osbp2b	841	161	916	5106	4227	6787	0.422938	0.0923213	0.532049	3.52753	2.75151	4.25357	3.58957e-06	0.00045543	2.92298	up
LOC120561822	3128	746	2697	19439	17422	20244	9.46193	2.57304	9.42256	80.7785	68.2134	76.314	2.73868e-07	7.34818e-05	2.92391	up
LOC120562435	10	9	35	106	174	151	0.0370125	0.0379827	0.149621	0.538968	0.833597	0.696498	3.386e-05	0.00223506	2.92667	up
cxadr	64	33	81	535	404	604	0.0391241	0.0230024	0.0571905	0.44929	0.319672	0.460146	3.43604e-09	2.08288e-06	2.93339	up
crispld2	90	141	160	850	622	2053	0.1323	0.236337	0.271652	1.71651	1.1835	3.76099	1.79613e-06	0.000288949	2.94905	up
pkp3a	65	96	174	332	1029	1512	0.0829992	0.139774	0.256617	0.582381	1.70073	2.40607	8.87856e-06	0.000875036	2.96188	up
abcg2a	156	65	514	1612	1520	2667	0.0761069	0.0361583	0.289626	1.08037	0.959846	1.6215	5.15933e-06	0.000570559	2.97429	up
tm7sf2	43	15	54	313	476	237	0.0758371	0.0301648	0.109997	0.758345	1.08662	0.520903	9.76464e-07	0.000179571	3.0374	up
il13ra2	36	5	54	159	313	368	0.124347	0.0196924	0.215428	0.754467	1.39938	1.58408	0.00012943	0.00554549	3.06102	up
odc1	812	1137	1712	5975	9507	20232	3.97273	6.34291	9.67412	40.1587	60.2053	123.358	8.75741e-08	2.81044e-05	3.1098	up
mpp1	3622	255	3515	22477	23327	24693	7.95209	0.638364	8.91319	67.7923	66.2904	67.5619	7.18605e-05	0.00371022	3.11161	up
zgc:153039	296	120	1149	2964	7240	3691	0.0962268	0.0444816	0.431419	1.32371	3.0465	1.49535	8.90801e-06	0.000875036	3.1759	up
lpin1a	181	151	129	3734	275	1335	0.165143	0.157092	0.13594	4.68022	0.324769	1.51796	0.000119047	0.00528035	3.20247	up
rbp7b	54	51	49	572	398	760	0.801581	0.863215	0.840088	11.6643	7.64707	14.0592	1.77842e-09	1.22265e-06	3.21609	up
klf9	107	882	401	10853	3084	3915	0.583799	5.48711	2.52696	81.3464	21.7797	26.6199	6.90919e-05	0.00361568	3.31789	up
dock4b	255	55	1160	5035	4252	4868	0.056145	0.0138079	0.294988	1.52293	1.21178	1.33572	2.57047e-05	0.00182917	3.32702	up
tcn2	7086	4361	6333	62150	80825	81351	48.0138	33.6935	49.5621	578.516	708.875	686.947	1.82191e-15	5.96385e-12	3.41537	up
LOC120551342	14	4	37	135	308	164	0.0154651	0.00503826	0.0472065	0.204865	0.440387	0.225769	1.62797e-05	0.0013096	3.42764	up
gad3	102	78	76	452	1015	2071	0.102872	0.0896985	0.0885287	0.626243	1.32501	2.60298	2.33526e-07	6.3702e-05	3.52126	up
jmjd8	5	2	29	141	180	89	0.0101121	0.00461206	0.0677396	0.39174	0.471195	0.224313	0.000112078	0.0050955	3.53837	up
egln3	168	79	164	2072	2835	696	0.22067	0.11832	0.248802	3.73881	4.81999	1.1393	1.87244e-08	7.85799e-06	3.55047	up
LOC120553090	67	105	136	1001	1618	1559	0.25431	0.454436	0.596214	5.21953	7.94923	7.37444	1.26858e-13	3.46048e-10	3.55882	up
LOC120543890	51	86	38	344	254	2085	0.0139092	0.026744	0.0119699	0.128884	0.0896654	0.708653	6.35392e-05	0.00341719	3.60368	up
LOC120574291	214	165	471	9129	1193	1460	0.332228	0.29208	0.844536	19.4695	2.39729	2.82468	4.36835e-06	0.000518093	3.63224	up
LOC120568752	1254	628	2181	21707	15457	18722	0.857458	0.489632	1.72245	20.3903	13.6804	15.9537	8.54021e-16	3.49444e-12	3.65184	up
LOC120568068	13	34	32	206	253	719	0.0149896	0.0447013	0.0426158	0.326304	0.377594	1.03317	8.45547e-07	0.000164751	3.67146	up
LOC120564991	24	260	69	3531	1979	549	0.201148	2.48469	0.667925	40.6547	21.4688	5.73418	0.000120766	0.00532769	3.67624	up
mmp19	12	10	14	81	405	51	0.0683015	0.0648999	0.0920348	0.633349	2.98375	0.361755	8.55032e-05	0.0041774	3.68301	up
slc2a6	130	12	243	1424	1723	2152	0.562481	0.0592026	1.21435	8.46415	9.64957	11.6038	2.30775e-06	0.00032585	3.74202	up
LOC120546655	143	23	135	1724	1465	1356	0.458149	0.0840222	0.499551	7.58782	6.07529	5.41409	9.0476e-09	4.62757e-06	3.74453	up
LOC120561882	122	20	349	3072	724	2814	0.632877	0.1183	2.09103	21.8922	4.86135	18.1919	9.24121e-06	0.000891592	3.74546	up
adamts18	11	5	1	166	70	71	0.0038815	0.00201174	0.000407551	0.0804681	0.0319715	0.031222	0.000267147	0.00946407	3.77555	up
egln2	149	71	409	5123	2965	1032	0.282947	0.153735	0.897051	13.3645	7.2879	2.44227	7.83033e-08	2.62811e-05	3.78912	up
cidec	12	20	10	571	161	37	0.0555411	0.10555	0.0534574	3.6306	0.964534	0.213417	0.000114388	0.00511526	3.82368	up
LOC120562804	33	26	29	1047	209	288	0.461167	0.414298	0.468077	20.1002	3.7805	5.01571	2.1552e-07	6.08176e-05	3.8381	up
LOC120566854	67	38	290	1622	2126	1947	0.0166544	0.0107704	0.0832583	0.553878	0.684032	0.603136	1.79285e-09	1.22265e-06	3.86163	up
LOC120572765	37	22	40	1112	45	558	0.0902672	0.0611992	0.11271	3.72685	0.142102	1.69651	3.4324e-05	0.00225146	3.87266	up
c8h11orf96	85	35	283	4830	279	1125	1.79467	0.842616	6.90125	140.095	7.62481	29.6015	3.5717e-05	0.00228139	3.90363	up
LOC120543925	22	0	61	497	557	190	0.00439672	0	0.0140803	0.136449	0.144085	0.0473211	0.000281134	0.00974857	3.9191	up
LOC120572201	10	0	29	168	193	226	0.0816209	0	0.273385	1.88373	2.039	2.29882	8.71963e-05	0.00423484	3.92605	up
LOC120555941	78	21	199	1905	1550	1239	0.0801136	0.0245938	0.236069	2.68791	2.06064	1.58591	1.9185e-09	1.256e-06	3.93822	up
LOC120551108	16	27	19	711	245	241	0.432382	0.831967	0.593029	26.3952	8.56982	8.11632	1.53163e-08	6.5969e-06	3.95714	up
slc22a17	44	3	79	1403	142	552	0.0633366	0.004924	0.131342	2.7744	0.264575	0.99023	6.92398e-05	0.00361568	3.97684	up
LOC120556777	367	192	285	4138	3199	9104	4.13129	2.46443	3.70544	63.9911	46.6115	127.717	6.38901e-12	1.04569e-08	4.03833	up
mgarpb	13	7	11	299	184	167	0.016856	0.0103491	0.0164732	0.532587	0.308807	0.26985	1.87304e-10	1.80329e-07	4.14503	up
si:ch211-102l7.3	16	0	17	320	59	291	0.0217165	0	0.0266498	0.596663	0.103653	0.492219	0.000125576	0.00543729	4.20942	up
LOC120550594	1	1	9	95	90	22	0.0135554	0.0154563	0.140906	1.76907	1.57911	0.371646	0.000274992	0.00963766	4.21992	up
LOC120557943	763	423	3945	46300	15362	32585	2.02132	1.27775	12.0707	168.5	52.6765	107.578	6.95849e-09	3.92723e-06	4.22563	up
dhrs3b	18	1	20	287	251	277	0.0446108	0.00282594	0.0572496	0.977143	0.805193	0.855544	1.86787e-07	5.45918e-05	4.25161	up
hspb6	376	16	980	14562	5004	6947	5.95533	0.288957	17.9275	316.846	102.587	137.123	8.4772e-06	0.000846907	4.26809	up
LOC120572777	150	25	340	5522	1029	3740	0.784239	0.149036	2.0531	39.6609	6.96356	24.3682	2.29376e-07	6.36304e-05	4.27376	up
LOC120567432	0	2	11	69	99	86	0	0.00333274	0.0185671	0.138527	0.187271	0.156628	9.74088e-05	0.00459449	4.30237	up
adamts1	10	2	47	406	210	526	0.0399784	0.00911697	0.217019	2.22977	1.08668	2.62063	7.97088e-07	0.00015718	4.31479	up
sema3bl	19	0	54	414	626	438	0.00782481	0	0.0256856	0.234223	0.333698	0.224796	1.46748e-05	0.00122542	4.36387	up
igfbp1a	6	268	39	5359	1236	2382	0.048503	2.47029	0.364131	59.5128	12.9329	23.9969	8.09556e-05	0.00403964	4.36543	up
LOC120564620	10	0	6	200	58	134	0.0230325	0	0.0159613	0.63282	0.172913	0.384629	4.0237e-05	0.00247963	4.39855	up
si:ch73-233f7.1	6	0	42	221	332	426	0.0215088	0	0.173896	1.08834	1.5405	1.90313	2.68135e-05	0.00188351	4.46166	up
slc35f4	2	0	4	31	62	55	0.00286216	0	0.00661148	0.0609445	0.114845	0.0980892	0.000177609	0.00714234	4.54421	up
LOC120543770	246	126	19	1032	8474	2740	2.80921	1.64065	0.250598	16.1897	125.255	38.9937	4.77004e-06	0.000549797	4.56761	up
slc15a2	26	11	32	194	1273	362	0.0215377	0.0103899	0.0306161	0.220768	1.36494	0.373705	1.44412e-08	6.56553e-06	4.57302	up
ctsl.1	169	32	169	342	8110	1399	1.26847	0.273866	1.46506	3.52637	78.7903	13.086	5.11958e-06	0.000570015	4.59464	up
LOC120551416	10	87	54	1868	2821	65	0.0253374	0.251349	0.158027	6.50201	9.25175	0.205244	2.05687e-05	0.00158796	4.67583	up
lyve1a	18	14	12	921	47	457	0.146539	0.129959	0.112833	10.3003	0.495266	4.63653	7.09522e-07	0.000147944	4.69498	up
LOC120555942	2	89	6	595	1554	1393	0.00494609	0.250968	0.0171379	2.02143	4.97441	4.29317	4.17151e-05	0.00254758	4.71754	up
LOC120566079	2	0	2	31	38	50	0.0289906	0	0.0334836	0.617303	0.712968	0.903218	0.000278649	0.00970351	4.74018	up
LOC120556700	0	7	11	240	88	209	0	0.299097	0.476088	12.3549	4.26836	9.76024	1.1891e-06	0.000205197	4.75806	up
LOC120558503	14	0	8	68	442	171	0.205526	0	0.135645	1.37137	8.39883	3.12845	2.24208e-05	0.00166801	4.76446	up
LOC120560039	13	6	0	17	239	440	0.0438084	0.0230548	0	0.0786996	1.04249	1.84783	0.000291835	0.0099926	4.79699	up
glulb	37	11	38	2506	70	324	0.268086	0.0908785	0.318003	24.9438	0.656493	2.92559	4.46951e-06	0.000526277	4.84861	up
LOC120551105	7	2	3	289	77	63	0.188362	0.061365	0.0932377	10.6832	2.68191	2.11267	1.03656e-06	0.000185881	4.8579	up
LOC120546952	1	1	5	16	152	44	0.0152192	0.0173535	0.0878895	0.334519	2.99429	0.834526	0.000113845	0.00511526	4.86981	up
ucp2	3	5	17	367	83	333	0.018672	0.0354842	0.122206	3.13794	0.668661	2.58291	8.77939e-09	4.62757e-06	4.88411	up
vwa11	26	8	29	1034	205	934	0.0167918	0.00589129	0.0216321	0.917391	0.171371	0.751739	6.33606e-11	7.9771e-08	4.92556	up
shisa7b	1	1	18	277	70	236	0.000492961	0.000562093	0.0102485	0.187586	0.0446652	0.144984	3.19449e-06	0.000414954	4.92563	up
LOC120544391	2	2	11	366	20	97	0.00183698	0.0020946	0.0116692	0.461812	0.0237774	0.11103	1.60133e-05	0.00130519	4.93614	up
ntd5	192	11	199	12339	581	1388	0.540333	0.0352978	0.646827	47.7034	2.11639	4.86793	7.09994e-06	0.000740158	4.97556	up
LOC120546239	8	4	8	331	126	281	0.0360703	0.0205644	0.0416606	2.0502	0.735342	1.57893	5.76764e-12	1.04569e-08	4.98582	up
LOC120551935	18	17	41	753	631	1272	0.0761368	0.081991	0.2003	4.37548	3.4547	6.70508	5.21483e-20	8.53512e-16	4.98754	up
LOC120570726	1	1	8	266	44	19	0.00819117	0.00933987	0.0756852	2.9932	0.466506	0.193952	7.82011e-05	0.00393821	4.9903	up
LOC120573696	5	0	14	317	194	137	0.00352377	0	0.0113957	0.306906	0.176969	0.120324	5.62731e-08	2.04671e-05	5.05225	up
tnxba	8	14	6	624	126	449	0.0282776	0.0564256	0.0244951	3.03003	0.576477	1.97785	5.32607e-10	4.35859e-07	5.07101	up
LOC120560106	6	0	16	129	147	480	0.0531952	0	0.163839	1.57116	1.68693	5.30344	7.15627e-07	0.000147944	5.10314	up
LOC120552550	4	1	2	174	62	69	0.00187071	0.000533263	0.00108032	0.11179	0.0375316	0.0402152	3.67005e-07	8.83349e-05	5.18046	up
slc7a11	19	26	81	1737	827	2699	0.0181383	0.0283016	0.0893106	2.27799	1.0219	3.211	2.16524e-16	1.18128e-12	5.3096	up
asb10	1	1	4	142	35	85	0.00509248	0.00580663	0.0235269	0.993405	0.230704	0.53944	1.21245e-06	0.000205197	5.31653	up
LOC120572624	4	0	8	8	421	58	0.0116056	0	0.0268084	0.0318864	1.58105	0.209715	0.000166777	0.00675697	5.31983	up
klhl38b	4	1	20	970	30	141	0.0220046	0.00627263	0.127075	7.33052	0.213616	0.966648	4.99147e-06	0.000570015	5.50237	up
LOC120543892	28	85	16	1628	750	5419	0.174573	0.604272	0.115216	13.9438	6.05254	42.1049	2.359e-09	1.48499e-06	5.50743	up
LOC120571417	44	60	3	6824	36	825	0.0713521	0.110943	0.00561889	15.202	0.0755641	1.66726	2.5645e-05	0.00182917	5.65625	up
myl13	1	5	0	264	61	97	0.00824188	0.0469885	0	2.98909	0.650751	0.996307	2.07923e-06	0.000314724	5.69728	up
LOC120560369	60	4	83	1648	6290	824	0.108327	0.00823456	0.173076	4.08744	14.6992	1.85399	1.48673e-09	1.10606e-06	5.81768	up
LOC120562279	0	14	34	920	1391	1001	0	0.0631303	0.155299	4.99817	7.12033	4.93337	2.54141e-11	3.78139e-08	6.05897	up
wu:fj39g12	0	0	4	139	21	126	0	0	0.0558061	2.30659	0.32834	1.89676	1.15133e-05	0.00105398	6.17022	up
LOC120549424	28	0	18	3640	105	452	0.370032	0	0.274744	66.0833	1.79609	7.44414	1.20278e-06	0.000205197	6.27402	up
prlra	13	1	5	1324	124	378	0.0223646	0.00196161	0.00993487	3.12906	0.27612	0.810408	9.10809e-10	7.09867e-07	6.29056	up
acod1	0	1	26	79	1646	205	0	0.0102166	0.269067	0.972407	19.0898	2.28908	3.36193e-06	0.000433265	6.33354	up
LOC120568749	0	0	2	68	44	64	0	0	0.00230862	0.0933611	0.0569193	0.0797119	1.5664e-05	0.00129481	6.38339	up
LOC120549423	29	6	27	7025	339	1618	0.385868	0.0910306	0.414935	128.409	5.83847	26.8296	5.61703e-13	1.31334e-09	6.95949	up
LOC120561861	1	1	1	134	109	435	0.00946644	0.010794	0.0109336	1.74261	1.33559	5.13181	7.66036e-11	8.35847e-08	7.60991	up
LOC120547697	3	1	0	412	549	56	0.0537034	0.0204116	0	10.1318	12.7207	1.24929	2.03014e-10	1.84596e-07	7.64917	up
LOC120563452	88	38	24	4498	32812	3413	2.47873	1.22047	0.780788	174.05	1196.29	119.806	1.94941e-16	1.18128e-12	7.74906	up
nrsn1l	0	0	0	83	22	47	0	0	0	0.385575	0.0962948	0.198068	5.11333e-06	0.000570015	7.85098	up
nt5c1aa	0	0	0	199	0	39	0	0	0	0.241298	0	0.0428995	0.000235542	0.0087659	8.47158	up
LOC120563456	0	0	0	35	412	81	0	0	0	1.25639	13.9349	2.63771	5.30108e-09	3.09867e-06	9.68625	up
